# Supplementary material for: Distribution of infectious and parasitic agents among three sentinel bee species across European agricultural landscapes
Source: Sci Rep. 2024 Feb 12;14:3524. doi: 10.1038/s41598-024-53357-w (PMC10861508; doi:10.1038/s41598-024-53357-w)
Supplement: Supplementary file 2 — Supplementary Information 2. [file 41598_2024_53357_MOESM2_ESM.xlsx]

## Sheet: Metadata
METADA
Bee_species	Three bee species deployed as sentinels in the site network, the European honey bee Apis mellifera, the bumble bee Bombus terrestris, and the solitary mason bee Osmia bicornis
Country	Eight European countries where bees were deployed: CHE=Switzerland, ESP=Spain, EST=Estonia, GBR=Great-Britain, GER=Germany, IRL=Ireland, ITA=Italy, and SWE=Sweden
Focal_crop	Two pollinator-friendly mass-flowering crop of economic importance, OSR=oilseed rape, APP=apple
Site	128 sites of the field network, distributed on the two focal crops, in the eight European countries
Screening_occasion	Two sampling occasions, T0=immediately prior to the field deployed of sentinel bees, T1=after sentinel bees were exposed to field conditions for several weeks
Exposure_time	Number of days during which sentinel bees were placed on the field sites (date T1 - date T0 +1)
ABPV_load	Decimal logarithm of the numbers of genome copies/bee of the RNA virus ABPV in the pool of bees; ND corresponds to undetected fluorescence signal during quantitative PCR
BQCV_load	Decimal logarithm of the numbers of genome copies/bee of the RNA virus BQCV in the pool of bees; ND corresponds to undetected fluorescence signal during quantitative PCR
CBPV_load	Decimal logarithm of the numbers of genome copies/bee of the RNA virus CBPV in the pool of bees; ND corresponds to undetected fluorescence signal during quantitative PCR
DWV-A_load	Decimal logarithm of the numbers of genome copies/bee of the genotype A of the RNA virus DWV in the pool of bees; ND corresponds to undetected fluorescence signal during quantitative PCR
DWV-B_load	Decimal logarithm of the numbers of genome copies/bee of the genotype B of the RNA virus DWV in the pool of bees; ND corresponds to undetected fluorescence signal during quantitative PCR
SBV_load	Decimal logarithm of the numbers of genome copies/bee of the RNA virus SBV in the pool of bees; ND corresponds to undetected fluorescence signal during quantitative PCR
Plarvae_load	Decimal logarithm of the numbers of genome copies/bee of the bacterium Paenibacillus larvae (causative agent of the American foulbrood, AFB) in the pool of bees; ND corresponds to undetected fluorescence signal during quantitative PCR
Mplutonius_load	Decimal logarithm of the numbers of genome copies/bee of the bacterium Melissococcus plutonius (primary cautive agent of the European foulbrood, EFB) in the pool of bees; ND corresponds to undetected fluorescence signal during quantitative PCR
Vapis_load	Decimal logarithm of the numbers of genome copies/bee of the microsporidian parasite Vairimorpha apis in the pool of bees; ND corresponds to undetected fluorescence signal during quantitative PCR
Vceranae_load	Decimal logarithm of the numbers of genome copies/bee of the microsporidian parasite Vairimorpha ceranae in the pool of bees; ND corresponds to undetected fluorescence signal during quantitative PCR
Vbombi_load	Decimal logarithm of the numbers of genome copies/bee of the bumble bee microsporidian parasite Vairimorpha bombi in the pool of bees; ND corresponds to undetected fluorescence signal during quantitative PCR
AFB_symptoms	Recording of visual symptoms of the American foulbrood disease in the Apis mellifera colonies during the field placement of sentinels; 0=absence in the 3 colonies, 1=presence in at least 1 of the 3 colonies
EFB_symptoms	Recording of visual symptoms of the European foulbrood disease in the Apis mellifera colonies during the field placement of sentinels; 0=absence in the 3 colonies, 1=presence in at least 1 of the 3 colonies
Bee_deformities	Recording of bee deformities in the Apis mellifera and Bombus terrestris colonies during the field placement of sentinels; 0=absence in the 3 colonies, 1=presence in at least 1 of the 3 colonies
Varroa_presence	Recording of the presence of the parasitic mite Varroa destructor in the Apis mellifera colonies during the field placement of sentinels; 0=absence in the 3 colonies, 1=presence in at least 1 of the 3 colonies
Varroa_load	Mean load of the parasitic mite Varroa destructor in the 3 Apis mellifera colonies deployed at each site (mite/day/m2)

## Sheet: Data
Bee_species	Country	Focal_crop	Site	Screening_occasion	Sampling_date	Exposure_time	ABPV_load	BQCV_load	CBPV_load	DWV-A_load	DWV-B_load	SBV_load	Plarvae_load	Mplutonius_load	Vapis_load	Vceranae_load	Vbombi_load	AFB_symptoms	EFB_symptoms	Bee_deformities	Varroa_presence	Varroa_load
Apis_mellifera	CHE	OSR	01	T0	2019-04-14	NA	ND	6.54442	ND	ND	9.96956	7.14599	ND	ND	ND	6.1742	ND	NA	NA	NA	NA	NA
Apis_mellifera	CHE	OSR	02	T0	2019-04-14	NA	ND	7.95153	ND	ND	8.53261	11.5795	ND	ND	ND	6.93869	ND	NA	NA	NA	NA	NA
Apis_mellifera	CHE	OSR	03	T0	2019-04-14	NA	ND	7.68339	ND	ND	7.39117	10.5027	ND	ND	ND	7.93621	ND	NA	NA	NA	NA	NA
Apis_mellifera	CHE	OSR	04	T0	2019-04-14	NA	ND	6.21174	ND	ND	8.86596	6.28336	ND	ND	ND	7.35838	ND	NA	NA	NA	NA	NA
Apis_mellifera	CHE	OSR	05	T0	2019-04-14	NA	3.92834	6.87188	ND	ND	7.16404	7.03047	ND	ND	ND	7.22596	ND	NA	NA	NA	NA	NA
Apis_mellifera	CHE	OSR	06	T0	2019-04-14	NA	4.41431	6.77796	ND	ND	7.08811	8.38334	ND	ND	ND	8.05266	ND	NA	NA	NA	NA	NA
Apis_mellifera	CHE	OSR	07	T0	2019-04-14	NA	5.54209	6.22261	ND	ND	8.81884	10.7772	ND	ND	ND	7.43872	ND	NA	NA	NA	NA	NA
Apis_mellifera	CHE	OSR	08	T0	2019-04-14	NA	ND	6.24556	ND	ND	6.02376	6.7826	ND	ND	ND	7.76565	ND	NA	NA	NA	NA	NA
Apis_mellifera	CHE	APP	09	T0	2019-04-14	NA	ND	6.82032	ND	ND	9.969	10.822	ND	ND	ND	7.43517	ND	NA	NA	NA	NA	NA
Apis_mellifera	CHE	APP	10	T0	2019-04-14	NA	5.30306	7.62994	ND	ND	7.45839	10.2304	ND	ND	ND	7.26613	ND	NA	NA	NA	NA	NA
Apis_mellifera	CHE	APP	11	T0	2019-04-14	NA	ND	7.21942	ND	ND	5.33813	10.3016	ND	ND	ND	7.6497	ND	NA	NA	NA	NA	NA
Apis_mellifera	CHE	APP	12	T0	2019-04-14	NA	4.58532	6.47788	ND	ND	6.2427	10.8584	ND	ND	ND	7.14904	ND	NA	NA	NA	NA	NA
Apis_mellifera	CHE	APP	13	T0	2019-04-15	NA	ND	8.07861	ND	ND	10.498	10.3706	ND	ND	ND	7.6957	ND	NA	NA	NA	NA	NA
Apis_mellifera	CHE	APP	14	T0	2019-04-15	NA	ND	6.22549	ND	ND	9.73994	10.4743	ND	ND	ND	7.47356	ND	NA	NA	NA	NA	NA
Apis_mellifera	CHE	APP	15	T0	2019-04-15	NA	6.11222	7.0258	ND	ND	9.61522	7.89781	ND	ND	ND	8.06723	ND	NA	NA	NA	NA	NA
Apis_mellifera	CHE	APP	16	T0	2019-04-15	NA	ND	6.46823	4.89515	ND	7.74704	6.62049	ND	ND	ND	7.13409	ND	NA	NA	NA	NA	NA
Apis_mellifera	ESP	OSR	01	T0	2019-04-15	NA	6.11846	7.61608	6.15715	8.5829	9.96303	5.44735	ND	ND	ND	6.96758	ND	NA	NA	NA	NA	NA
Apis_mellifera	ESP	OSR	02	T0	2019-04-15	NA	ND	9.03062	6.14391	9.12384	6.97135	5.82926	ND	ND	6.32103	6.94604	ND	NA	NA	NA	NA	NA
Apis_mellifera	ESP	OSR	03	T0	2019-04-15	NA	ND	10.4326	8.55059	6.57656	6.91968	6.2114	ND	ND	ND	7.42794	ND	NA	NA	NA	NA	NA
Apis_mellifera	ESP	OSR	04	T0	2019-04-15	NA	ND	8.49268	9.96491	11.0359	10.6601	5.63146	ND	ND	ND	ND	ND	NA	NA	NA	NA	NA
Apis_mellifera	ESP	OSR	05	T0	2019-04-15	NA	ND	7.94	5.19125	10.8378	10.0581	5.93131	ND	ND	ND	ND	ND	NA	NA	NA	NA	NA
Apis_mellifera	ESP	OSR	06	T0	2019-04-15	NA	ND	7.22108	ND	10.3901	10.2	5.82421	ND	ND	ND	6.18878	ND	NA	NA	NA	NA	NA
Apis_mellifera	ESP	OSR	07	T0	2019-04-15	NA	ND	7.04266	ND	8.02999	6.88881	4.91331	ND	ND	ND	ND	ND	NA	NA	NA	NA	NA
Apis_mellifera	ESP	OSR	08	T0	2019-04-15	NA	ND	9.76473	4.45367	9.77184	6.56348	4.6953	ND	ND	ND	6.95161	ND	NA	NA	NA	NA	NA
Apis_mellifera	ESP	APP	09	T0	2019-03-29	NA	ND	7.41836	5.12678	11.1442	11.0367	6.10801	ND	ND	ND	6.86975	ND	NA	NA	NA	NA	NA
Apis_mellifera	ESP	APP	10	T0	2019-03-29	NA	ND	9.41209	5.18634	10.3552	10.0848	6.06041	ND	ND	ND	6.98697	ND	NA	NA	NA	NA	NA
Apis_mellifera	ESP	APP	11	T0	2019-03-29	NA	ND	8.66102	ND	8.04185	7.82317	5.39761	ND	ND	ND	ND	ND	NA	NA	NA	NA	NA
Apis_mellifera	ESP	APP	12	T0	2019-03-29	NA	ND	7.84396	5.22093	11.47	7.1706	5.98666	ND	ND	6.02993	6.93197	ND	NA	NA	NA	NA	NA
Apis_mellifera	ESP	APP	13	T0	2019-03-29	NA	ND	7.72686	5.22968	10.5354	10.4791	4.92151	ND	ND	6.55138	ND	ND	NA	NA	NA	NA	NA
Apis_mellifera	ESP	APP	14	T0	2019-03-29	NA	ND	9.80088	4.98706	10.0423	9.85437	6.23397	ND	ND	ND	6.80703	ND	NA	NA	NA	NA	NA
Apis_mellifera	ESP	APP	15	T0	2019-03-29	NA	5.73097	9.1383	6.07795	10.3725	10.3044	ND	ND	ND	6.4331	6.52686	ND	NA	NA	NA	NA	NA
Apis_mellifera	ESP	APP	16	T0	2019-03-29	NA	ND	9.02996	5.56516	9.54097	10.1481	5.76303	ND	ND	ND	ND	ND	NA	NA	NA	NA	NA
Apis_mellifera	EST	OSR	01	T0	2019-05-14	NA	5.16026	7.82057	4.75319	6.16531	6.4021	7.52375	ND	ND	6.7421	6.96796	ND	NA	NA	NA	NA	NA
Apis_mellifera	EST	OSR	02	T0	2019-05-14	NA	4.40558	9.66504	ND	6.49736	5.34483	6.19187	ND	ND	7.21211	7.6478	ND	NA	NA	NA	NA	NA
Apis_mellifera	EST	OSR	03	T0	2019-05-14	NA	4.50667	9.38648	ND	ND	4.74773	7.09222	ND	ND	ND	7.3931	ND	NA	NA	NA	NA	NA
Apis_mellifera	EST	OSR	04	T0	2019-05-14	NA	ND	8.23342	ND	5.33431	7.98226	10.2521	ND	ND	7.67716	6.34933	ND	NA	NA	NA	NA	NA
Apis_mellifera	EST	OSR	05	T0	2019-05-14	NA	ND	5.98707	ND	5.62001	4.06979	6.14236	ND	ND	ND	ND	ND	NA	NA	NA	NA	NA
Apis_mellifera	EST	OSR	06	T0	2019-05-14	NA	ND	6.05028	ND	5.27121	4.0239	10.6952	ND	ND	ND	7.29565	ND	NA	NA	NA	NA	NA
Apis_mellifera	EST	OSR	07	T0	2019-05-14	NA	ND	8.53261	5.85539	9.26267	7.85923	7.40588	ND	ND	ND	7.02029	ND	NA	NA	NA	NA	NA
Apis_mellifera	EST	OSR	08	T0	2019-05-14	NA	ND	9.34545	ND	6.31284	5.03023	6.65518	ND	ND	7.23777	6.99635	ND	NA	NA	NA	NA	NA
Apis_mellifera	EST	APP	09	T0	2019-05-14	NA	ND	7.69703	ND	7.29495	10.2709	ND	ND	ND	5.90482	ND	ND	NA	NA	NA	NA	NA
Apis_mellifera	EST	APP	10	T0	2019-05-14	NA	4.6009	9.05424	5.53111	8.88699	8.8303	ND	ND	ND	8.04173	6.72961	ND	NA	NA	NA	NA	NA
Apis_mellifera	EST	APP	11	T0	2019-05-14	NA	ND	9.09516	5.11205	6.95192	6.52887	ND	ND	ND	5.70562	7.24965	ND	NA	NA	NA	NA	NA
Apis_mellifera	EST	APP	12	T0	2019-05-14	NA	ND	8.1396	ND	6.18304	5.67163	10.4609	7.23064	ND	5.96619	7.34456	ND	NA	NA	NA	NA	NA
Apis_mellifera	EST	APP	13	T0	2019-05-14	NA	ND	7.6417	ND	5.23041	5.68046	7.87109	ND	ND	7.73024	6.76724	ND	NA	NA	NA	NA	NA
Apis_mellifera	EST	APP	14	T0	2019-05-14	NA	4.53359	8.15047	4.77155	ND	8.66288	6.70334	ND	ND	ND	7.04576	ND	NA	NA	NA	NA	NA
Apis_mellifera	EST	APP	15	T0	2019-05-14	NA	ND	9.20195	ND	6.12766	4.36425	7.32808	ND	ND	7.24077	ND	ND	NA	NA	NA	NA	NA
Apis_mellifera	EST	APP	16	T0	2019-05-14	NA	ND	8.54647	ND	6.00842	6.01645	10.4278	ND	ND	7.76926	7.79961	ND	NA	NA	NA	NA	NA
Apis_mellifera	GBR	OSR	01	T0	2019-04-21	NA	ND	8.79697	ND	ND	5.71091	8.99136	ND	6.60515	7.26623	7.70799	ND	NA	NA	NA	NA	NA
Apis_mellifera	GBR	OSR	02	T0	2019-04-21	NA	ND	7.47103	ND	ND	8.5999	9.77046	ND	5.36885	7.55288	7.64831	ND	NA	NA	NA	NA	NA
Apis_mellifera	GBR	OSR	03	T0	2019-04-21	NA	ND	10.071	4.68765	ND	6.33688	7.61727	ND	9.23318	7.11587	8.27023	ND	NA	NA	NA	NA	NA
Apis_mellifera	GBR	OSR	04	T0	2019-04-20	NA	ND	9.84834	ND	ND	8.1678	6.83278	ND	5.9788	7.32925	7.36104	ND	NA	NA	NA	NA	NA
Apis_mellifera	GBR	OSR	05	T0	2019-04-21	NA	ND	10.6123	ND	ND	6.6617	6.96188	ND	7.87836	7.18065	7.00217	ND	NA	NA	NA	NA	NA
Apis_mellifera	GBR	OSR	06	T0	2019-04-20	NA	ND	10.7953	ND	ND	10.5234	6.34466	ND	7.89787	7.83549	7.55466	ND	NA	NA	NA	NA	NA
Apis_mellifera	GBR	OSR	07	T0	2019-04-20	NA	ND	8.052	ND	ND	6.30542	7.05146	ND	ND	8.11861	7.9632	ND	NA	NA	NA	NA	NA
Apis_mellifera	GBR	OSR	08	T0	2019-04-20	NA	4.33233	6.77851	ND	ND	5.73492	9.40482	ND	6.97539	8.10278	8.52418	ND	NA	NA	NA	NA	NA
Apis_mellifera	GBR	APP	09	T0	2019-04-16	NA	4.34213	6.87299	ND	ND	9.5767	10.5655	ND	ND	ND	4.54728	ND	NA	NA	NA	NA	NA
Apis_mellifera	GBR	APP	10	T0	2019-04-17	NA	4.61696	7.26555	ND	5.2847	10.7681	7.52263	ND	ND	ND	8.25997	ND	NA	NA	NA	NA	NA
Apis_mellifera	GBR	APP	11	T0	2019-04-17	NA	ND	6.81222	5.67319	4.98376	10.7034	10.0896	ND	ND	ND	5.96829	ND	NA	NA	NA	NA	NA
Apis_mellifera	GBR	APP	12	T0	2019-04-16	NA	4.35296	6.9983	6.16868	ND	10.7084	5.89494	ND	ND	ND	8.70487	ND	NA	NA	NA	NA	NA
Apis_mellifera	GBR	APP	13	T0	2019-04-16	NA	ND	6.54087	ND	ND	10.0251	5.74013	ND	ND	ND	8.19066	ND	NA	NA	NA	NA	NA
Apis_mellifera	GBR	APP	14	T0	2019-04-16	NA	ND	6.76143	ND	5.73436	10.5929	6.59658	ND	ND	ND	ND	ND	NA	NA	NA	NA	NA
Apis_mellifera	GBR	APP	15	T0	2019-04-17	NA	3.95039	7.208	5.50091	ND	11.1029	10.4666	ND	ND	ND	ND	ND	NA	NA	NA	NA	NA
Apis_mellifera	GBR	APP	16	T0	2019-04-17	NA	ND	6.88386	5.38435	6.76076	10.4006	11.1956	ND	ND	ND	5.27337	ND	NA	NA	NA	NA	NA
Apis_mellifera	GER	OSR	01	T0	2019-04-25	NA	ND	5.09261	ND	ND	9.6224	5.28176	ND	ND	ND	ND	ND	NA	NA	NA	NA	NA
Apis_mellifera	GER	OSR	02	T0	2019-04-25	NA	ND	5.181	ND	ND	3.85422	ND	ND	ND	ND	6.92412	ND	NA	NA	NA	NA	NA
Apis_mellifera	GER	OSR	03	T0	2019-04-24	NA	ND	5.12666	ND	ND	6.82699	4.96787	ND	ND	ND	7.0744	ND	NA	NA	NA	NA	NA
Apis_mellifera	GER	OSR	04	T0	2019-04-24	NA	ND	5.41697	ND	ND	5.20985	5.16669	ND	ND	ND	7.34406	ND	NA	NA	NA	NA	NA
Apis_mellifera	GER	OSR	05	T0	2019-04-26	NA	ND	6.59132	ND	ND	5.56473	ND	ND	ND	ND	ND	ND	NA	NA	NA	NA	NA
Apis_mellifera	GER	OSR	06	T0	2019-04-26	NA	4.55313	6.35856	ND	ND	7.94235	4.98168	ND	ND	ND	7.16982	ND	NA	NA	NA	NA	NA
Apis_mellifera	GER	OSR	07	T0	2019-04-26	NA	ND	6.97313	ND	ND	6.90378	5.35192	ND	ND	ND	ND	ND	NA	NA	NA	NA	NA
Apis_mellifera	GER	OSR	08	T0	2019-04-24	NA	ND	5.97609	ND	ND	8.6682	5.68882	ND	ND	ND	ND	ND	NA	NA	NA	NA	NA
Apis_mellifera	GER	APP	09	T0	2019-04-08	NA	ND	6.86379	ND	ND	5.33275	ND	ND	ND	ND	7.77338	ND	NA	NA	NA	NA	NA
Apis_mellifera	GER	APP	10	T0	2019-04-08	NA	ND	6.17515	4.82652	ND	ND	5.14098	ND	ND	ND	6.69083	ND	NA	NA	NA	NA	NA
Apis_mellifera	GER	APP	11	T0	2019-04-08	NA	ND	5.98718	5.22957	ND	10.4323	ND	ND	ND	ND	7.53667	ND	NA	NA	NA	NA	NA
Apis_mellifera	GER	APP	12	T0	2019-04-08	NA	ND	5.66127	4.91672	ND	4.33176	ND	ND	ND	ND	6.94363	ND	NA	NA	NA	NA	NA
Apis_mellifera	GER	APP	13	T0	2019-04-08	NA	ND	7.41193	5.32126	ND	7.64424	ND	ND	ND	ND	7.09734	ND	NA	NA	NA	NA	NA
Apis_mellifera	GER	APP	14	T0	2019-04-08	NA	ND	6.09297	4.74742	ND	3.76299	5.0853	ND	ND	ND	7.59027	ND	NA	NA	NA	NA	NA
Apis_mellifera	GER	APP	15	T0	2019-04-08	NA	ND	6.4984	ND	ND	6.86743	6.37149	ND	ND	ND	7.74626	ND	NA	NA	NA	NA	NA
Apis_mellifera	GER	APP	16	T0	2019-04-08	NA	ND	5.9609	5.82198	ND	9.34304	5.31072	ND	ND	ND	ND	ND	NA	NA	NA	NA	NA
Apis_mellifera	IRL	OSR	01	T0	2019-04-03	NA	ND	6.54131	ND	ND	5.56793	ND	6.15778	ND	ND	ND	ND	NA	NA	NA	NA	NA
Apis_mellifera	IRL	OSR	02	T0	2019-04-02	NA	ND	ND	ND	8.90418	9.75178	ND	ND	ND	ND	ND	ND	NA	NA	NA	NA	NA
Apis_mellifera	IRL	OSR	03	T0	2019-04-02	NA	ND	5.23256	ND	ND	9.83994	ND	ND	ND	ND	ND	ND	NA	NA	NA	NA	NA
Apis_mellifera	IRL	OSR	04	T0	2019-04-01	NA	ND	5.12444	ND	ND	10.0257	ND	ND	ND	ND	ND	ND	NA	NA	NA	NA	NA
Apis_mellifera	IRL	OSR	05	T0	2019-04-02	NA	ND	8.16389	ND	ND	10.5949	5.55388	ND	ND	ND	ND	ND	NA	NA	NA	NA	NA
Apis_mellifera	IRL	OSR	06	T0	2019-04-01	NA	ND	5.54406	ND	5.89408	5.48925	ND	ND	ND	ND	ND	ND	NA	NA	NA	NA	NA
Apis_mellifera	IRL	OSR	07	T0	2019-04-03	NA	ND	5.97188	ND	ND	10.8933	ND	ND	ND	ND	ND	ND	NA	NA	NA	NA	NA
Apis_mellifera	IRL	OSR	08	T0	2019-04-03	NA	ND	6.28116	ND	ND	10.212	ND	ND	ND	ND	ND	ND	NA	NA	NA	NA	NA
Apis_mellifera	IRL	APP	09	T0	2019-04-04	NA	ND	5.15172	ND	7.08878	9.60805	ND	ND	ND	6.19602	ND	ND	NA	NA	NA	NA	NA
Apis_mellifera	IRL	APP	10	T0	2019-04-04	NA	ND	5.8937	ND	6.44078	9.52164	4.90108	ND	ND	ND	ND	ND	NA	NA	NA	NA	NA
Apis_mellifera	IRL	APP	11	T0	2019-04-04	NA	ND	5.53785	ND	ND	9.05412	ND	ND	ND	6.79601	ND	ND	NA	NA	NA	NA	NA
Apis_mellifera	IRL	APP	12	T0	2019-04-05	NA	ND	6.0617	ND	ND	7.61751	ND	ND	ND	7.42539	ND	ND	NA	NA	NA	NA	NA
Apis_mellifera	IRL	APP	13	T0	2019-04-19	NA	ND	5.83792	ND	6.61965	6.12663	5.94983	ND	ND	ND	ND	ND	NA	NA	NA	NA	NA
Apis_mellifera	IRL	APP	14	T0	2019-04-17	NA	ND	6.28426	ND	ND	9.96947	ND	ND	ND	ND	ND	ND	NA	NA	NA	NA	NA
Apis_mellifera	IRL	APP	15	T0	2019-04-17	NA	ND	5.68655	ND	ND	10.2501	ND	ND	ND	ND	ND	ND	NA	NA	NA	NA	NA
Apis_mellifera	IRL	APP	16	T0	2019-04-17	NA	ND	7.87468	ND	ND	10.2625	5.27907	ND	ND	ND	ND	ND	NA	NA	NA	NA	NA
Apis_mellifera	ITA	OSR	01	T0	2019-04-15	NA	ND	8.75373	5.53143	ND	ND	7.00993	ND	ND	ND	ND	ND	NA	NA	NA	NA	NA
Apis_mellifera	ITA	OSR	02	T0	2019-04-15	NA	ND	6.3661	6.75917	ND	ND	6.82772	ND	ND	ND	ND	ND	NA	NA	NA	NA	NA
Apis_mellifera	ITA	OSR	03	T0	2019-04-15	NA	ND	7.04942	5.16499	ND	4.80292	5.91571	ND	ND	ND	6.66979	ND	NA	NA	NA	NA	NA
Apis_mellifera	ITA	OSR	04	T0	2019-04-15	NA	ND	6.39161	5.0939	ND	4.63698	5.88304	ND	ND	ND	5.49082	ND	NA	NA	NA	NA	NA
Apis_mellifera	ITA	OSR	05	T0	2019-04-15	NA	ND	7.80515	5.19488	ND	4.00596	8.03937	ND	ND	ND	6.96327	ND	NA	NA	NA	NA	NA
Apis_mellifera	ITA	OSR	06	T0	2019-04-15	NA	ND	6.67316	4.671	ND	3.04903	6.20018	ND	ND	ND	ND	ND	NA	NA	NA	NA	NA
Apis_mellifera	ITA	OSR	07	T0	2019-04-15	NA	ND	6.50583	5.60519	ND	ND	8.44823	ND	ND	ND	6.85873	ND	NA	NA	NA	NA	NA
Apis_mellifera	ITA	OSR	08	T0	2019-04-15	NA	ND	6.49418	ND	ND	ND	5.08418	ND	ND	ND	ND	ND	NA	NA	NA	NA	NA
Apis_mellifera	ITA	APP	09	T0	2019-04-11	NA	ND	9.03794	10.0266	ND	3.16068	7.2257	ND	ND	ND	6.51482	ND	NA	NA	NA	NA	NA
Apis_mellifera	ITA	APP	10	T0	2019-04-12	NA	ND	6.32407	5.47027	ND	ND	7.52196	ND	ND	ND	ND	ND	NA	NA	NA	NA	NA
Apis_mellifera	ITA	APP	11	T0	2019-04-11	NA	ND	7.77211	6.03151	ND	4.32129	8.19946	ND	ND	ND	7.59775	ND	NA	NA	NA	NA	NA
Apis_mellifera	ITA	APP	12	T0	2019-04-12	NA	ND	8.46629	6.08062	ND	8.42903	6.16605	ND	ND	ND	ND	ND	NA	NA	NA	NA	NA
Apis_mellifera	ITA	APP	13	T0	2019-04-11	NA	ND	7.07637	6.09385	ND	3.65518	11.2166	ND	ND	ND	6.83415	ND	NA	NA	NA	NA	NA
Apis_mellifera	ITA	APP	14	T0	2019-04-12	NA	ND	7.05386	6.28887	ND	5.33066	9.91034	ND	ND	ND	ND	ND	NA	NA	NA	NA	NA
Apis_mellifera	ITA	APP	15	T0	2019-04-11	NA	ND	7.61098	6.13121	4.9929	7.7603	6.49835	ND	ND	ND	6.89776	ND	NA	NA	NA	NA	NA
Apis_mellifera	ITA	APP	16	T0	2019-04-12	NA	ND	9.63643	10.6949	ND	9.86129	10.4624	ND	ND	ND	ND	ND	NA	NA	NA	NA	NA
Apis_mellifera	SWE	OSR	01	T0	2019-04-26	NA	ND	6.68592	ND	9.54957	10.1704	7.87278	ND	ND	ND	ND	ND	NA	NA	NA	NA	NA
Apis_mellifera	SWE	OSR	02	T0	2019-04-26	NA	ND	7.10842	ND	11.0072	10.5177	10.1054	ND	ND	ND	ND	ND	NA	NA	NA	NA	NA
Apis_mellifera	SWE	OSR	03	T0	2019-04-26	NA	ND	6.61772	ND	10.991	10.6166	7.69226	ND	ND	ND	ND	ND	NA	NA	NA	NA	NA
Apis_mellifera	SWE	OSR	04	T0	2019-04-26	NA	ND	6.71009	ND	10.6303	10.369	7.90645	ND	ND	ND	ND	ND	NA	NA	NA	NA	NA
Apis_mellifera	SWE	OSR	05	T0	2019-04-25	NA	ND	6.84283	ND	7.92032	10.9771	10.9409	ND	ND	ND	ND	ND	NA	NA	NA	NA	NA
Apis_mellifera	SWE	OSR	06	T0	2019-04-25	NA	ND	6.85214	ND	10.0578	10.3495	7.57652	ND	ND	ND	ND	ND	NA	NA	NA	NA	NA
Apis_mellifera	SWE	OSR	07	T0	2019-04-25	NA	ND	6.6939	ND	10.9592	11.1261	9.64596	ND	ND	ND	6.62658	ND	NA	NA	NA	NA	NA
Apis_mellifera	SWE	OSR	08	T0	2019-04-25	NA	ND	10.4365	ND	11.2686	10.5808	11.1231	ND	ND	ND	ND	ND	NA	NA	NA	NA	NA
Apis_mellifera	SWE	APP	09	T0	2019-04-24	NA	ND	6.63424	ND	10.9036	10.6018	6.76744	ND	ND	ND	6.77852	ND	NA	NA	NA	NA	NA
Apis_mellifera	SWE	APP	10	T0	2019-04-24	NA	ND	6.95084	ND	10.9959	9.57272	7.331	ND	ND	ND	ND	ND	NA	NA	NA	NA	NA
Apis_mellifera	SWE	APP	11	T0	2019-04-24	NA	ND	9.58808	ND	10.5254	9.98718	10.4531	ND	ND	ND	ND	ND	NA	NA	NA	NA	NA
Apis_mellifera	SWE	APP	12	T0	2019-04-24	NA	ND	6.55207	ND	10.8735	10.5492	7.17753	ND	ND	6.17325	ND	ND	NA	NA	NA	NA	NA
Apis_mellifera	SWE	APP	13	T0	2019-04-25	NA	ND	7.54988	ND	9.1456	10.4725	7.4674	ND	ND	ND	ND	ND	NA	NA	NA	NA	NA
Apis_mellifera	SWE	APP	14	T0	2019-04-25	NA	ND	9.60627	ND	10.9887	10.978	11.0038	ND	ND	ND	ND	ND	NA	NA	NA	NA	NA
Apis_mellifera	SWE	APP	15	T0	2019-04-25	NA	ND	6.99031	ND	8.23083	9.18591	8.21248	ND	ND	ND	ND	ND	NA	NA	NA	NA	NA
Apis_mellifera	SWE	APP	16	T0	2019-04-25	NA	ND	6.21995	ND	10.0735	10.2084	7.31315	ND	ND	ND	ND	ND	NA	NA	NA	NA	NA
Apis_mellifera	CHE	OSR	01	T1	2019-05-21	25	ND	7.79772	ND	ND	10.4014	10.9406	ND	ND	ND	7.21569	ND	0	0	1	1	8.66667
Apis_mellifera	CHE	OSR	02	T1	2019-05-22	37	ND	7.83254	4.97564	7.32444	10.5767	11.3416	ND	ND	ND	7.29489	ND	0	0	1	1	5.33333
Apis_mellifera	CHE	OSR	03	T1	2019-05-22	38	ND	7.71034	4.99848	6.05967	8.9351	8.07597	ND	ND	ND	6.86887	ND	0	0	0	1	40
Apis_mellifera	CHE	OSR	04	T1	2019-05-21	38	ND	6.79725	6.4113	ND	10.0109	6.79068	ND	ND	ND	6.9449	ND	0	0	0	1	9.66667
Apis_mellifera	CHE	OSR	05	T1	2019-05-23	37	ND	5.88073	ND	ND	8.01293	10.2088	ND	ND	ND	6.482	ND	0	0	0	1	6.33333
Apis_mellifera	CHE	OSR	06	T1	2019-05-23	39	ND	7.17207	4.35825	ND	6.51415	7.91173	ND	ND	ND	7.26917	ND	0	0	0	1	2
Apis_mellifera	CHE	OSR	07	T1	2019-05-24	39	4.95193	6.77263	5.38168	4.88258	ND	9.6262	ND	ND	ND	7.04196	ND	0	0	0	1	0.666667
Apis_mellifera	CHE	OSR	08	T1	2019-05-24	40	ND	7.02702	ND	ND	7.71783	10.8196	ND	ND	ND	7.18883	ND	0	0	1	1	57
Apis_mellifera	CHE	APP	09	T1	2019-05-09	40	ND	7.88488	5.08067	ND	8.01069	11.9971	ND	ND	ND	7.08758	ND	0	0	0	1	0.666667
Apis_mellifera	CHE	APP	10	T1	2019-05-09	25	4.7489	7.50009	ND	ND	5.75136	11.1577	ND	ND	ND	7.56569	ND	0	0	1	1	4
Apis_mellifera	CHE	APP	11	T1	2019-05-10	26	ND	7.52792	ND	ND	6.03954	10.4938	ND	ND	ND	7.79403	ND	0	0	0	1	1.66667
Apis_mellifera	CHE	APP	12	T1	2019-05-10	26	4.21214	6.8425	ND	ND	10.0894	10.604	ND	ND	ND	7.5425	ND	0	0	0	1	7.66667
Apis_mellifera	CHE	APP	13	T1	2019-05-14	29	4.37136	7.434	ND	ND	10.5124	10.2059	ND	ND	ND	7.25878	ND	0	0	0	1	1
Apis_mellifera	CHE	APP	14	T1	2019-05-14	29	ND	6.78162	ND	ND	9.17681	11.2735	ND	ND	ND	6.34717	ND	0	0	1	1	4.66667
Apis_mellifera	CHE	APP	15	T1	2019-05-13	28	4.46195	7.36025	5.3313	ND	9.50617	7.4583	ND	ND	ND	6.07536	ND	0	0	0	1	13.3333
Apis_mellifera	CHE	APP	16	T1	2019-05-13	28	ND	7.30425	5.12454	ND	8.33875	7.61367	ND	ND	ND	6.9288	ND	0	0	0	1	21.3333
Apis_mellifera	ESP	OSR	01	T1	2019-05-20	35	5.43085	8.48392	ND	11.3424	10.2294	5.58577	ND	ND	ND	ND	ND	0	0	0	1	308.333
Apis_mellifera	ESP	OSR	02	T1	2019-05-24	39	4.73092	10.0725	5.20225	10.8071	10.1921	ND	ND	ND	ND	7.73764	ND	0	0	0	1	392
Apis_mellifera	ESP	OSR	03	T1	2019-05-24	39	7.00586	9.25673	4.90049	8.29753	7.85518	5.34261	ND	ND	ND	6.4787	ND	0	0	1	1	108
Apis_mellifera	ESP	OSR	04	T1	2019-05-24	39	ND	8.88181	ND	11.1948	10.5022	3.65216	ND	ND	ND	7.42693	ND	0	0	1	1	183.333
Apis_mellifera	ESP	OSR	05	T1	2019-05-24	39	4.23831	6.80069	ND	9.04366	9.19044	ND	ND	ND	ND	ND	ND	0	0	0	1	40.3333
Apis_mellifera	ESP	OSR	06	T1	2019-05-20	35	ND	7.27808	ND	9.24124	5.70744	ND	ND	ND	ND	ND	ND	0	0	0	1	33.6667
Apis_mellifera	ESP	OSR	07	T1	2019-05-20	35	ND	9.78879	ND	6.7106	9.79282	ND	ND	ND	ND	5.67	ND	0	0	1	1	19.6667
Apis_mellifera	ESP	OSR	08	T1	2019-05-20	35	ND	7.34284	4.34693	6.82984	5.7586	4.76401	ND	ND	ND	ND	ND	0	0	0	1	14.6667
Apis_mellifera	ESP	APP	09	T1	2019-05-10	42	4.46765	9.00201	ND	11.0496	8.75078	6.57805	ND	ND	ND	6.6281	ND	0	0	1	1	54.6667
Apis_mellifera	ESP	APP	10	T1	2019-05-10	42	ND	9.91976	ND	9.39997	9.94907	ND	ND	ND	ND	ND	ND	0	0	0	1	62.6667
Apis_mellifera	ESP	APP	11	T1	2019-05-14	46	ND	9.48927	ND	10.4259	9.86615	ND	ND	ND	ND	ND	ND	0	0	0	1	22.6667
Apis_mellifera	ESP	APP	12	T1	2019-05-10	42	ND	9.88993	3.88944	9.99977	7.8097	7.53969	ND	ND	ND	6.3421	ND	0	0	0	1	13.6667
Apis_mellifera	ESP	APP	13	T1	2019-05-14	46	ND	9.40577	ND	11.0904	9.77555	ND	ND	ND	ND	5.6297	ND	0	0	1	1	89.6667
Apis_mellifera	ESP	APP	14	T1	2019-05-10	42	ND	9.28235	3.63818	9.28552	7.30007	ND	ND	ND	ND	ND	ND	0	0	0	1	26.3333
Apis_mellifera	ESP	APP	15	T1	2019-05-14	46	ND	9.64741	4.48538	10.2355	9.81893	7.16418	ND	ND	ND	ND	ND	0	0	0	1	32.6667
Apis_mellifera	ESP	APP	16	T1	2019-05-14	46	ND	9.13508	4.58667	10.6225	10.4699	ND	ND	ND	ND	ND	ND	0	0	1	1	237
Apis_mellifera	EST	OSR	01	T1	2019-05-30	16	ND	8.09247	5.78654	ND	3.62005	7.18842	ND	ND	7.65315	8.15492	ND	0	0	1	1	3.33333
Apis_mellifera	EST	OSR	02	T1	2019-05-31	17	ND	10.5402	ND	5.78147	3.84361	ND	ND	ND	7.89323	8.07775	ND	0	0	1	0	0
Apis_mellifera	EST	OSR	03	T1	2019-06-05	22	4.76867	8.44068	ND	ND	4.24612	9.95143	ND	ND	ND	8.73174	ND	0	0	1	1	1.66667
Apis_mellifera	EST	OSR	04	T1	2019-06-04	21	ND	9.95569	ND	5.27164	4.61487	11.2271	ND	ND	7.39082	7.12078	ND	0	0	1	1	10.6667
Apis_mellifera	EST	OSR	05	T1	2019-06-04	21	ND	6.8293	ND	3.56221	ND	7.31057	ND	ND	ND	ND	ND	0	0	1	1	5
Apis_mellifera	EST	OSR	06	T1	2019-06-05	22	ND	8.81405	ND	3.94932	ND	10.9638	ND	ND	ND	8.52747	ND	0	0	1	1	5.33333
Apis_mellifera	EST	OSR	07	T1	2019-06-03	20	ND	7.2864	5.16852	6.39607	5.48583	9.94761	ND	ND	ND	8.18445	ND	0	0	1	1	11
Apis_mellifera	EST	OSR	08	T1	2019-05-30	16	ND	9.45967	ND	5.16655	2.5268	6.56829	ND	ND	7.92231	8.22221	ND	0	0	0	1	1.66667
Apis_mellifera	EST	APP	09	T1	2019-06-04	21	ND	7.57694	ND	8.78527	9.29671	ND	ND	ND	ND	7.68379	ND	0	0	0	0	0
Apis_mellifera	EST	APP	10	T1	2019-05-29	15	ND	9.71705	ND	6.15345	6.27196	10.1409	ND	ND	6.71084	ND	ND	0	0	1	1	3.33333
Apis_mellifera	EST	APP	11	T1	2019-05-30	16	ND	9.51134	4.73739	7.9621	ND	ND	ND	ND	7.71721	8.9834	ND	0	0	1	1	3.66667
Apis_mellifera	EST	APP	12	T1	NA	NA	NA	NA	NA	NA	NA	NA	NA	NA	NA	NA	NA	0	0	1	1	1.66667
Apis_mellifera	EST	APP	13	T1	2019-06-04	21	ND	8.94435	ND	4.89107	ND	10.4248	ND	ND	7.80682	6.69222	ND	0	0	1	1	9
Apis_mellifera	EST	APP	14	T1	2019-06-03	20	ND	8.84599	ND	5.66973	5.68551	10.1838	ND	ND	ND	7.10925	ND	0	0	1	1	1.66667
Apis_mellifera	EST	APP	15	T1	2019-05-28	14	ND	8.58816	5.68984	5.31625	3.00226	10.2627	ND	ND	7.21997	5.65656	ND	0	0	1	1	5
Apis_mellifera	EST	APP	16	T1	2019-05-29	15	ND	9.58298	4.84029	ND	4.22061	11.364	ND	ND	6.98745	ND	ND	0	0	1	1	9
Apis_mellifera	GBR	OSR	01	T1	2019-05-14	23	ND	9.7247	ND	ND	6.48837	8.15287	ND	6.39658	ND	ND	ND	0	0	0	1	2
Apis_mellifera	GBR	OSR	02	T1	2019-05-14	23	ND	7.56396	ND	ND	10.2044	10.4706	ND	ND	7.10832	7.85536	ND	0	0	0	1	3
Apis_mellifera	GBR	OSR	03	T1	2019-05-14	23	ND	9.60094	ND	ND	5.5315	6.86073	ND	7.41844	6.8582	6.51849	ND	0	1	0	NA	NA
Apis_mellifera	GBR	OSR	04	T1	2019-05-13	23	ND	10.344	5.21708	ND	8.09922	10.3478	ND	7.07889	7.11328	6.86367	ND	0	0	0	1	7
Apis_mellifera	GBR	OSR	05	T1	2019-05-14	23	ND	10.1488	ND	ND	4.6385	11.0113	ND	7.20319	ND	7.4946	ND	0	1	0	NA	NA
Apis_mellifera	GBR	OSR	06	T1	2019-05-13	23	ND	10.6783	ND	ND	9.93594	11.1882	ND	7.9629	7.47071	7.55175	ND	0	1	0	NA	NA
Apis_mellifera	GBR	OSR	07	T1	2019-05-13	23	ND	6.08488	ND	6.38638	5.4171	10.8865	ND	ND	6.65196	7.13003	ND	0	0	0	1	4
Apis_mellifera	GBR	OSR	08	T1	2019-05-13	23	ND	7.86182	ND	5.67507	5.84494	11.0689	ND	ND	7.15747	7.62917	ND	0	0	0	1	4.33333
Apis_mellifera	GBR	APP	09	T1	2019-05-21	35	ND	8.53937	ND	ND	9.30497	11.3053	ND	ND	ND	ND	ND	0	0	0	NA	NA
Apis_mellifera	GBR	APP	10	T1	2019-05-23	36	ND	10.0222	ND	ND	8.49578	11.359	ND	ND	ND	6.84593	ND	0	0	0	1	2.33333
Apis_mellifera	GBR	APP	11	T1	2019-05-23	36	ND	7.92358	7.87631	5.96229	9.39488	11.1887	ND	ND	ND	5.75033	ND	0	0	1	1	2
Apis_mellifera	GBR	APP	12	T1	2019-05-21	35	ND	8.7952	4.61357	5.44681	9.56506	9.95603	ND	ND	ND	7.39855	ND	0	0	0	1	121.333
Apis_mellifera	GBR	APP	13	T1	2019-05-21	35	ND	7.47569	ND	ND	10.2581	10.0529	ND	ND	ND	8.07585	ND	0	0	0	NA	NA
Apis_mellifera	GBR	APP	14	T1	2019-05-22	36	ND	9.36796	5.98658	5.55114	9.5327	10.9728	ND	ND	ND	6.23021	ND	0	0	1	1	7.75
Apis_mellifera	GBR	APP	15	T1	2019-05-22	35	ND	10.2354	5.78078	ND	10.2484	11.3764	ND	ND	ND	6.01365	ND	0	0	1	1	1
Apis_mellifera	GBR	APP	16	T1	2019-05-22	35	ND	8.47572	8.42133	8.75448	10.4314	11.8113	ND	ND	ND	ND	ND	0	0	1	1	8.66667
Apis_mellifera	GER	OSR	01	T1	2019-06-05	41	ND	7.1276	5.16585	ND	10.2835	8.16847	ND	ND	ND	6.30269	ND	0	0	0	1	72.6667
Apis_mellifera	GER	OSR	02	T1	2019-06-06	42	ND	6.59875	ND	ND	5.15507	7.26027	ND	ND	ND	6.56918	ND	0	0	0	1	42
Apis_mellifera	GER	OSR	03	T1	2019-06-07	44	ND	7.7995	4.57504	ND	8.05949	9.19074	ND	ND	ND	6.21817	ND	0	0	0	1	21
Apis_mellifera	GER	OSR	04	T1	2019-06-07	44	ND	7.58814	ND	ND	5.59962	8.42028	ND	ND	ND	6.6039	ND	0	0	0	1	16.6667
Apis_mellifera	GER	OSR	05	T1	2019-06-08	43	ND	7.3954	4.7961	ND	9.3875	ND	ND	ND	ND	6.41433	ND	0	0	0	1	37
Apis_mellifera	GER	OSR	06	T1	2019-06-04	39	ND	6.61073	ND	ND	10.7849	9.86689	ND	ND	ND	7.42769	ND	0	0	0	1	36
Apis_mellifera	GER	OSR	07	T1	2019-06-05	40	ND	9.6484	ND	ND	8.70039	11.0698	ND	ND	ND	6.25239	ND	0	0	0	1	41
Apis_mellifera	GER	OSR	08	T1	2019-06-08	45	ND	8.38257	4.25183	ND	5.50871	9.07915	ND	ND	ND	ND	ND	0	0	0	1	15.3333
Apis_mellifera	GER	APP	09	T1	2019-05-09	31	ND	7.31944	ND	ND	4.50571	6.93348	ND	ND	ND	7.03195	ND	0	0	0	1	3
Apis_mellifera	GER	APP	10	T1	2019-05-09	31	4.4914	6.38806	ND	ND	5.17362	7.09379	ND	ND	ND	6.60948	ND	0	0	0	1	1.33333
Apis_mellifera	GER	APP	11	T1	2019-05-09	31	4.71833	7.21044	4.76162	ND	9.99561	7.38174	ND	ND	ND	ND	ND	0	0	0	1	1
Apis_mellifera	GER	APP	12	T1	2019-05-09	31	ND	6.51991	5.36172	ND	4.17606	7.1122	ND	ND	ND	6.96948	ND	0	0	0	1	2.66667
Apis_mellifera	GER	APP	13	T1	2019-05-09	31	ND	6.87754	4.96475	ND	8.14735	6.96289	ND	ND	ND	7.08581	ND	0	0	0	1	16.6667
Apis_mellifera	GER	APP	14	T1	2019-05-09	31	ND	7.32976	5.43419	ND	4.41103	7.6826	ND	ND	ND	6.27545	ND	0	0	0	1	1.33333
Apis_mellifera	GER	APP	15	T1	2019-05-09	31	ND	7.44142	4.35419	ND	8.8393	7.8245	ND	ND	ND	7.0336	ND	0	0	0	1	14.3333
Apis_mellifera	GER	APP	16	T1	2019-05-09	31	ND	7.32133	ND	ND	9.68215	6.38597	ND	ND	ND	7.23647	ND	0	0	0	1	1
Apis_mellifera	IRL	OSR	01	T1	2019-05-10	37	ND	6.88685	ND	ND	7.47638	5.10057	5.89166	ND	ND	ND	ND	0	0	0	0	0
Apis_mellifera	IRL	OSR	02	T1	2019-05-13	41	ND	5.70951	ND	6.63488	8.76826	ND	ND	ND	ND	ND	ND	0	0	0	0	0
Apis_mellifera	IRL	OSR	03	T1	2019-05-09	37	ND	6.07911	ND	ND	9.28569	ND	ND	ND	ND	ND	ND	0	0	0	0	0
Apis_mellifera	IRL	OSR	04	T1	2019-05-14	43	ND	4.67643	ND	9.51008	8.26666	4.88862	ND	ND	ND	ND	ND	0	0	0	0	0
Apis_mellifera	IRL	OSR	05	T1	2019-05-09	37	ND	8.72523	ND	ND	8.13393	7.78678	ND	ND	ND	ND	ND	0	0	1	1	0.333333
Apis_mellifera	IRL	OSR	06	T1	2019-05-14	43	ND	6.49973	ND	5.80617	5.42486	ND	ND	ND	6.5253	ND	ND	0	0	0	0	0
Apis_mellifera	IRL	OSR	07	T1	2019-05-10	37	ND	5.8774	ND	7.6591	10.8687	ND	ND	ND	ND	ND	ND	0	0	1	1	104.333
Apis_mellifera	IRL	OSR	08	T1	2019-05-10	37	ND	6.40846	ND	ND	11.0072	ND	ND	ND	ND	ND	ND	0	0	1	1	121.667
Apis_mellifera	IRL	APP	09	T1	2019-05-28	54	ND	7.58337	ND	6.12853	9.92513	ND	ND	ND	ND	ND	ND	0	0	0	0	0
Apis_mellifera	IRL	APP	10	T1	2019-05-28	54	ND	8.01429	ND	ND	9.54174	ND	ND	ND	ND	ND	ND	0	0	0	0	0
Apis_mellifera	IRL	APP	11	T1	2019-05-29	55	ND	7.5369	ND	5.6644	7.86714	ND	ND	ND	6.83544	6.26949	ND	0	0	0	0	0
Apis_mellifera	IRL	APP	12	T1	2019-05-29	54	ND	7.00517	ND	5.79061	6.00166	4.81632	ND	ND	ND	ND	ND	0	0	0	1	2
Apis_mellifera	IRL	APP	13	T1	2019-06-03	45	ND	5.93706	ND	7.31584	5.75204	ND	ND	ND	ND	ND	ND	0	0	0	1	23.3333
Apis_mellifera	IRL	APP	14	T1	2019-05-27	40	ND	7.20944	ND	ND	10.3884	ND	ND	ND	ND	6.02341	ND	0	0	0	1	9
Apis_mellifera	IRL	APP	15	T1	2019-05-26	39	ND	6.02012	ND	ND	8.31921	ND	ND	ND	ND	ND	ND	0	0	0	1	3.33333
Apis_mellifera	IRL	APP	16	T1	2019-05-26	39	ND	6.7489	ND	ND	7.60654	ND	ND	ND	ND	ND	ND	0	0	0	1	1
Apis_mellifera	ITA	OSR	01	T1	2019-05-16	31	ND	10.0153	4.70153	ND	4.49851	11.5371	ND	ND	ND	5.94421	ND	0	0	0	0	0
Apis_mellifera	ITA	OSR	02	T1	2019-05-17	32	ND	7.51783	ND	ND	4.33035	8.22708	ND	ND	ND	6.64901	ND	0	0	0	0	0
Apis_mellifera	ITA	OSR	03	T1	2019-05-17	32	ND	7.73629	ND	ND	4.21723	6.79517	ND	ND	ND	ND	ND	0	0	0	0	0
Apis_mellifera	ITA	OSR	04	T1	2019-05-16	31	ND	7.32698	ND	ND	5.358	10.6143	ND	ND	ND	ND	ND	0	0	0	0	0
Apis_mellifera	ITA	OSR	05	T1	2019-05-17	32	ND	8.55423	ND	ND	4.19461	10.1685	ND	ND	ND	5.80127	ND	0	0	0	0	0
Apis_mellifera	ITA	OSR	06	T1	2019-05-16	31	ND	9.34079	ND	ND	4.30971	8.72855	ND	ND	ND	7.13586	ND	0	0	0	0	0
Apis_mellifera	ITA	OSR	07	T1	2019-05-16	31	ND	9.41897	5.22135	ND	3.4325	9.74823	ND	ND	ND	7.61498	ND	0	0	0	0	0
Apis_mellifera	ITA	OSR	08	T1	2019-05-17	32	ND	9.22546	ND	ND	4.87919	10.8604	ND	ND	ND	7.2698	ND	0	0	0	0	0
Apis_mellifera	ITA	APP	09	T1	2019-05-09	28	ND	7.37833	6.5222	ND	3.77883	8.80938	ND	ND	ND	7.00572	ND	0	0	0	0	0
Apis_mellifera	ITA	APP	10	T1	2019-05-10	28	ND	7.87435	5.75324	ND	ND	11.1884	ND	ND	ND	6.50836	ND	0	0	0	0	0
Apis_mellifera	ITA	APP	11	T1	2019-05-13	32	ND	8.93714	4.66417	ND	ND	9.34689	ND	ND	ND	5.70953	ND	0	0	0	0	0
Apis_mellifera	ITA	APP	12	T1	2019-05-09	27	ND	8.77224	5.48714	ND	8.79086	7.61132	ND	ND	ND	6.02861	ND	0	0	0	0	0
Apis_mellifera	ITA	APP	13	T1	2019-05-14	33	ND	9.76562	ND	ND	2.94469	11.6961	ND	ND	ND	6.91132	ND	0	0	0	0	0
Apis_mellifera	ITA	APP	14	T1	2019-05-13	31	ND	9.42529	4.9846	ND	5.61592	10.3423	ND	ND	ND	8.44751	ND	0	0	0	0	0
Apis_mellifera	ITA	APP	15	T1	2019-05-09	28	ND	7.53003	5.62163	7.24959	4.01336	7.09861	ND	ND	ND	6.55892	ND	0	0	0	0	0
Apis_mellifera	ITA	APP	16	T1	2019-05-09	27	ND	9.67724	6.32985	ND	10.9135	10.281	ND	ND	ND	6.89662	ND	0	0	0	0	0
Apis_mellifera	SWE	OSR	01	T1	2019-06-16	51	ND	8.34564	ND	9.53379	8.17702	12.3211	ND	ND	ND	ND	ND	0	0	1	1	58.3333
Apis_mellifera	SWE	OSR	02	T1	2019-06-13	48	ND	7.98058	ND	9.74399	9.38238	12.1795	ND	ND	ND	ND	ND	0	0	1	1	40
Apis_mellifera	SWE	OSR	03	T1	2019-06-16	51	ND	7.50242	ND	7.48296	8.06087	12.1143	ND	ND	ND	6.71554	ND	0	0	1	1	18.3333
Apis_mellifera	SWE	OSR	04	T1	2019-06-12	47	ND	7.17939	ND	5.91235	5.95793	8.5926	ND	ND	ND	6.21146	ND	0	0	1	1	11.6667
Apis_mellifera	SWE	OSR	05	T1	2019-06-12	48	ND	10.2508	ND	5.86144	8.13577	11.9532	ND	ND	6.59505	6.73239	ND	0	0	1	1	11
Apis_mellifera	SWE	OSR	06	T1	2019-06-13	49	ND	7.17506	ND	11.3997	10.373	9.60027	ND	ND	ND	ND	ND	0	0	1	1	165.667
Apis_mellifera	SWE	OSR	07	T1	2019-06-14	50	ND	9.57932	ND	9.05302	9.01436	11.9464	ND	ND	ND	6.79448	ND	0	0	1	1	33
Apis_mellifera	SWE	OSR	08	T1	2019-06-16	52	4.27276	8.16566	ND	8.86338	9.66902	12.1646	ND	ND	ND	6.62215	ND	0	0	1	1	17.3333
Apis_mellifera	SWE	APP	09	T1	2019-06-17	54	5.62415	10.8849	ND	10.0264	9.87078	11.0877	ND	ND	ND	6.91943	ND	0	0	1	1	77.6667
Apis_mellifera	SWE	APP	10	T1	2019-06-12	49	ND	7.26577	ND	10.2608	7.31648	9.30491	ND	ND	ND	6.19194	ND	0	0	1	1	24.6667
Apis_mellifera	SWE	APP	11	T1	2019-06-15	52	ND	9.51467	ND	6.07457	7.54639	11.2406	ND	ND	ND	ND	ND	0	0	1	1	33.6667
Apis_mellifera	SWE	APP	12	T1	2019-06-14	51	ND	8.61966	ND	6.18696	9.40112	12.1025	ND	ND	ND	ND	ND	0	0	1	1	18.3333
Apis_mellifera	SWE	APP	13	T1	2019-06-14	50	ND	7.84729	ND	11.2062	9.90289	9.28346	ND	ND	ND	5.97412	ND	0	0	1	1	14.6667
Apis_mellifera	SWE	APP	14	T1	2019-06-15	51	ND	7.03179	ND	9.14539	8.04504	11.7791	ND	ND	ND	ND	ND	0	0	1	1	35.3333
Apis_mellifera	SWE	APP	15	T1	2019-06-13	49	ND	6.80335	ND	7.01458	5.9269	12.9489	ND	ND	ND	ND	ND	0	0	1	1	6.66667
Apis_mellifera	SWE	APP	16	T1	2019-06-16	52	ND	9.47763	ND	8.70932	8.34756	12.0287	ND	ND	ND	ND	ND	0	0	1	1	35.3333
Bombus_terrestris	CHE	OSR	01	T0	2019-04-11	NA	ND	ND	ND	ND	ND	ND	ND	ND	ND	ND	ND	NA	NA	NA	NA	NA
Bombus_terrestris	CHE	OSR	02	T0	2019-04-11	NA	ND	ND	ND	ND	ND	ND	ND	ND	ND	ND	ND	NA	NA	NA	NA	NA
Bombus_terrestris	CHE	OSR	03	T0	2019-04-11	NA	ND	ND	ND	ND	ND	5.37892	ND	ND	ND	ND	ND	NA	NA	NA	NA	NA
Bombus_terrestris	CHE	OSR	04	T0	2019-04-11	NA	ND	ND	ND	ND	ND	ND	ND	ND	ND	ND	ND	NA	NA	NA	NA	NA
Bombus_terrestris	CHE	OSR	05	T0	2019-04-11	NA	ND	ND	ND	ND	ND	ND	ND	ND	ND	ND	ND	NA	NA	NA	NA	NA
Bombus_terrestris	CHE	OSR	06	T0	2019-04-11	NA	4.48563	ND	ND	ND	ND	ND	ND	ND	ND	ND	ND	NA	NA	NA	NA	NA
Bombus_terrestris	CHE	OSR	07	T0	2019-04-11	NA	4.44881	5.23074	ND	ND	ND	ND	ND	ND	ND	ND	ND	NA	NA	NA	NA	NA
Bombus_terrestris	CHE	OSR	08	T0	2019-04-11	NA	ND	4.76976	ND	ND	ND	ND	ND	ND	ND	ND	ND	NA	NA	NA	NA	NA
Bombus_terrestris	CHE	APP	09	T0	2019-04-12	NA	ND	ND	ND	ND	ND	ND	ND	ND	ND	ND	ND	NA	NA	NA	NA	NA
Bombus_terrestris	CHE	APP	10	T0	2019-04-12	NA	ND	ND	ND	ND	ND	ND	ND	ND	ND	ND	ND	NA	NA	NA	NA	NA
Bombus_terrestris	CHE	APP	11	T0	2019-04-12	NA	ND	4.81246	ND	ND	ND	ND	ND	ND	ND	ND	ND	NA	NA	NA	NA	NA
Bombus_terrestris	CHE	APP	12	T0	2019-04-12	NA	ND	5.31347	ND	ND	ND	ND	ND	ND	ND	ND	ND	NA	NA	NA	NA	NA
Bombus_terrestris	CHE	APP	13	T0	2019-04-12	NA	ND	5.39265	ND	ND	3.33504	ND	ND	ND	ND	ND	ND	NA	NA	NA	NA	NA
Bombus_terrestris	CHE	APP	14	T0	2019-04-12	NA	ND	ND	ND	ND	3.36539	ND	ND	ND	ND	ND	ND	NA	NA	NA	NA	NA
Bombus_terrestris	CHE	APP	15	T0	2019-04-12	NA	ND	ND	ND	ND	ND	ND	ND	ND	ND	ND	ND	NA	NA	NA	NA	NA
Bombus_terrestris	CHE	APP	16	T0	2019-04-12	NA	4.83501	5.41837	ND	ND	ND	5.28035	ND	ND	ND	ND	ND	NA	NA	NA	NA	NA
Bombus_terrestris	ESP	OSR	01	T0	2019-04-16	NA	4.81442	5.48602	5.58152	ND	ND	6.74134	ND	ND	ND	ND	ND	NA	NA	NA	NA	NA
Bombus_terrestris	ESP	OSR	02	T0	2019-04-16	NA	ND	5.00807	ND	ND	ND	ND	ND	ND	ND	ND	ND	NA	NA	NA	NA	NA
Bombus_terrestris	ESP	OSR	03	T0	2019-04-16	NA	ND	ND	ND	ND	ND	5.06279	ND	ND	ND	ND	ND	NA	NA	NA	NA	NA
Bombus_terrestris	ESP	OSR	04	T0	2019-04-16	NA	ND	ND	ND	ND	ND	5.34053	ND	ND	ND	ND	ND	NA	NA	NA	NA	NA
Bombus_terrestris	ESP	OSR	05	T0	2019-04-16	NA	4.88719	4.87411	ND	ND	ND	ND	ND	ND	ND	ND	ND	NA	NA	NA	NA	NA
Bombus_terrestris	ESP	OSR	06	T0	2019-04-16	NA	ND	ND	4.62918	ND	ND	ND	ND	ND	ND	ND	ND	NA	NA	NA	NA	NA
Bombus_terrestris	ESP	OSR	07	T0	2019-04-16	NA	ND	ND	ND	ND	ND	ND	ND	ND	ND	ND	ND	NA	NA	NA	NA	NA
Bombus_terrestris	ESP	OSR	08	T0	2019-04-16	NA	ND	ND	ND	ND	ND	ND	ND	ND	ND	ND	ND	NA	NA	NA	NA	NA
Bombus_terrestris	ESP	APP	09	T0	2019-03-28	NA	ND	4.83109	ND	ND	ND	ND	ND	ND	ND	ND	ND	NA	NA	NA	NA	NA
Bombus_terrestris	ESP	APP	10	T0	2019-03-28	NA	ND	5.42569	ND	ND	ND	ND	ND	ND	ND	ND	ND	NA	NA	NA	NA	NA
Bombus_terrestris	ESP	APP	11	T0	2019-03-28	NA	ND	ND	ND	ND	ND	5.40744	ND	ND	ND	ND	ND	NA	NA	NA	NA	NA
Bombus_terrestris	ESP	APP	12	T0	2019-03-28	NA	5.36582	ND	ND	ND	ND	5.17887	ND	ND	ND	ND	ND	NA	NA	NA	NA	NA
Bombus_terrestris	ESP	APP	13	T0	2019-03-28	NA	ND	5.12052	ND	5.64818	ND	ND	ND	ND	ND	ND	ND	NA	NA	NA	NA	NA
Bombus_terrestris	ESP	APP	14	T0	2019-03-28	NA	ND	5.437	ND	ND	ND	6.61381	ND	ND	ND	ND	ND	NA	NA	NA	NA	NA
Bombus_terrestris	ESP	APP	15	T0	2019-03-28	NA	ND	ND	ND	ND	ND	ND	ND	ND	ND	ND	ND	NA	NA	NA	NA	NA
Bombus_terrestris	ESP	APP	16	T0	2019-03-28	NA	5.69891	ND	ND	ND	ND	ND	ND	ND	ND	ND	ND	NA	NA	NA	NA	NA
Bombus_terrestris	EST	OSR	01	T0	2019-05-14	NA	ND	ND	ND	ND	ND	ND	ND	ND	ND	ND	ND	NA	NA	NA	NA	NA
Bombus_terrestris	EST	OSR	02	T0	2019-05-14	NA	ND	5.7638	ND	ND	ND	ND	ND	ND	ND	ND	ND	NA	NA	NA	NA	NA
Bombus_terrestris	EST	OSR	03	T0	2019-05-14	NA	ND	ND	ND	ND	ND	4.99409	ND	ND	ND	ND	ND	NA	NA	NA	NA	NA
Bombus_terrestris	EST	OSR	04	T0	2019-05-14	NA	ND	6.00876	ND	ND	ND	ND	ND	ND	ND	ND	ND	NA	NA	NA	NA	NA
Bombus_terrestris	EST	OSR	05	T0	2019-05-14	NA	ND	5.18106	ND	ND	ND	ND	ND	ND	ND	ND	ND	NA	NA	NA	NA	NA
Bombus_terrestris	EST	OSR	06	T0	2019-05-14	NA	ND	ND	ND	ND	ND	ND	ND	ND	ND	ND	ND	NA	NA	NA	NA	NA
Bombus_terrestris	EST	OSR	07	T0	2019-05-14	NA	ND	6.3441	ND	5.61141	3.85038	5.37331	ND	ND	ND	ND	ND	NA	NA	NA	NA	NA
Bombus_terrestris	EST	OSR	08	T0	2019-05-14	NA	ND	5.93402	ND	ND	ND	ND	ND	ND	ND	ND	ND	NA	NA	NA	NA	NA
Bombus_terrestris	EST	APP	09	T0	2019-05-14	NA	ND	5.69893	ND	ND	ND	5.33626	ND	ND	ND	ND	ND	NA	NA	NA	NA	NA
Bombus_terrestris	EST	APP	10	T0	2019-05-14	NA	ND	5.83167	ND	ND	ND	5.88511	ND	ND	ND	ND	ND	NA	NA	NA	NA	NA
Bombus_terrestris	EST	APP	11	T0	2019-05-14	NA	ND	6.14982	ND	ND	ND	ND	ND	ND	ND	ND	ND	NA	NA	NA	NA	NA
Bombus_terrestris	EST	APP	12	T0	2019-05-14	NA	ND	6.21136	ND	5.54069	ND	6.54308	ND	ND	ND	ND	ND	NA	NA	NA	NA	NA
Bombus_terrestris	EST	APP	13	T0	2019-05-14	NA	ND	5.06119	ND	ND	ND	5.00194	ND	ND	ND	ND	ND	NA	NA	NA	NA	NA
Bombus_terrestris	EST	APP	14	T0	2019-05-14	NA	ND	5.59236	ND	ND	ND	5.11757	ND	ND	ND	ND	ND	NA	NA	NA	NA	NA
Bombus_terrestris	EST	APP	15	T0	2019-05-14	NA	ND	5.84143	ND	ND	ND	5.59345	ND	ND	ND	ND	ND	NA	NA	NA	NA	NA
Bombus_terrestris	EST	APP	16	T0	2019-05-14	NA	ND	ND	ND	ND	ND	ND	ND	ND	ND	ND	ND	NA	NA	NA	NA	NA
Bombus_terrestris	GBR	OSR	01	T0	2019-03-27	NA	ND	5.05502	ND	ND	ND	4.77231	ND	ND	ND	ND	ND	NA	NA	NA	NA	NA
Bombus_terrestris	GBR	OSR	02	T0	2019-03-27	NA	ND	5.66899	ND	ND	ND	ND	ND	ND	ND	ND	ND	NA	NA	NA	NA	NA
Bombus_terrestris	GBR	OSR	03	T0	2019-03-27	NA	ND	ND	ND	ND	ND	ND	ND	ND	ND	ND	ND	NA	NA	NA	NA	NA
Bombus_terrestris	GBR	OSR	04	T0	2019-03-27	NA	ND	4.86557	ND	ND	ND	ND	ND	ND	ND	ND	ND	NA	NA	NA	NA	NA
Bombus_terrestris	GBR	OSR	05	T0	2019-03-27	NA	ND	ND	ND	ND	ND	ND	ND	ND	ND	ND	ND	NA	NA	NA	NA	NA
Bombus_terrestris	GBR	OSR	06	T0	2019-03-27	NA	ND	ND	ND	ND	ND	ND	ND	ND	ND	ND	ND	NA	NA	NA	NA	NA
Bombus_terrestris	GBR	OSR	07	T0	2019-03-27	NA	ND	ND	ND	ND	ND	ND	ND	ND	ND	ND	ND	NA	NA	NA	NA	NA
Bombus_terrestris	GBR	OSR	08	T0	2019-03-27	NA	ND	5.01018	ND	ND	ND	7.09463	ND	ND	ND	ND	ND	NA	NA	NA	NA	NA
Bombus_terrestris	GBR	APP	09	T0	2019-04-04	NA	ND	ND	ND	ND	ND	5.39396	ND	ND	ND	ND	ND	NA	NA	NA	NA	NA
Bombus_terrestris	GBR	APP	10	T0	2019-04-02	NA	ND	5.28175	ND	ND	ND	ND	ND	ND	ND	ND	ND	NA	NA	NA	NA	NA
Bombus_terrestris	GBR	APP	11	T0	2019-04-02	NA	ND	5.17907	ND	ND	ND	5.93103	ND	ND	ND	ND	ND	NA	NA	NA	NA	NA
Bombus_terrestris	GBR	APP	12	T0	2019-04-04	NA	ND	5.30127	ND	ND	ND	ND	ND	ND	ND	ND	ND	NA	NA	NA	NA	NA
Bombus_terrestris	GBR	APP	13	T0	2019-04-04	NA	ND	5.12961	ND	ND	ND	ND	ND	ND	ND	ND	ND	NA	NA	NA	NA	NA
Bombus_terrestris	GBR	APP	14	T0	2019-04-04	NA	ND	ND	ND	ND	ND	ND	ND	ND	ND	ND	ND	NA	NA	NA	NA	NA
Bombus_terrestris	GBR	APP	15	T0	2019-04-02	NA	ND	ND	ND	ND	ND	ND	ND	ND	ND	ND	ND	NA	NA	NA	NA	NA
Bombus_terrestris	GBR	APP	16	T0	2019-04-02	NA	ND	ND	ND	ND	ND	ND	ND	ND	ND	ND	ND	NA	NA	NA	NA	NA
Bombus_terrestris	GER	OSR	01	T0	2019-04-16	NA	ND	ND	ND	ND	ND	ND	ND	ND	ND	ND	ND	NA	NA	NA	NA	NA
Bombus_terrestris	GER	OSR	02	T0	2019-04-16	NA	ND	ND	ND	ND	ND	ND	ND	ND	ND	ND	ND	NA	NA	NA	NA	NA
Bombus_terrestris	GER	OSR	03	T0	2019-04-16	NA	ND	ND	ND	ND	ND	ND	ND	ND	ND	ND	ND	NA	NA	NA	NA	NA
Bombus_terrestris	GER	OSR	04	T0	2019-04-16	NA	ND	ND	ND	ND	ND	ND	ND	ND	ND	ND	ND	NA	NA	NA	NA	NA
Bombus_terrestris	GER	OSR	05	T0	2019-04-16	NA	ND	ND	5.4831	5.88558	ND	ND	ND	ND	ND	ND	ND	NA	NA	NA	NA	NA
Bombus_terrestris	GER	OSR	06	T0	2019-04-16	NA	ND	4.58757	5.72113	ND	ND	ND	ND	ND	ND	ND	ND	NA	NA	NA	NA	NA
Bombus_terrestris	GER	OSR	07	T0	2019-04-16	NA	ND	5.17441	ND	ND	ND	ND	ND	ND	ND	ND	ND	NA	NA	NA	NA	NA
Bombus_terrestris	GER	OSR	08	T0	2019-04-16	NA	ND	ND	ND	ND	ND	ND	ND	ND	ND	ND	ND	NA	NA	NA	NA	NA
Bombus_terrestris	GER	APP	09	T0	2019-04-09	NA	ND	ND	ND	ND	ND	ND	ND	ND	ND	ND	ND	NA	NA	NA	NA	NA
Bombus_terrestris	GER	APP	10	T0	2019-04-09	NA	ND	ND	ND	ND	ND	ND	ND	ND	ND	ND	ND	NA	NA	NA	NA	NA
Bombus_terrestris	GER	APP	11	T0	2019-04-09	NA	ND	ND	5.45514	ND	ND	ND	ND	ND	ND	ND	ND	NA	NA	NA	NA	NA
Bombus_terrestris	GER	APP	12	T0	2019-04-09	NA	ND	ND	ND	ND	ND	ND	ND	ND	ND	ND	ND	NA	NA	NA	NA	NA
Bombus_terrestris	GER	APP	13	T0	2019-04-09	NA	ND	ND	ND	ND	ND	ND	ND	ND	ND	ND	ND	NA	NA	NA	NA	NA
Bombus_terrestris	GER	APP	14	T0	2019-04-09	NA	ND	ND	ND	ND	ND	ND	ND	ND	ND	ND	ND	NA	NA	NA	NA	NA
Bombus_terrestris	GER	APP	15	T0	2019-04-09	NA	ND	ND	ND	ND	ND	ND	ND	ND	ND	ND	ND	NA	NA	NA	NA	NA
Bombus_terrestris	GER	APP	16	T0	2019-04-09	NA	ND	ND	ND	ND	ND	ND	ND	ND	ND	ND	ND	NA	NA	NA	NA	NA
Bombus_terrestris	IRL	OSR	01	T0	2019-03-24	NA	ND	ND	ND	ND	ND	ND	ND	ND	ND	ND	ND	NA	NA	NA	NA	NA
Bombus_terrestris	IRL	OSR	02	T0	2019-03-24	NA	ND	ND	ND	ND	ND	ND	ND	ND	ND	ND	ND	NA	NA	NA	NA	NA
Bombus_terrestris	IRL	OSR	03	T0	2019-03-24	NA	ND	ND	ND	ND	3.29585	ND	ND	ND	ND	ND	ND	NA	NA	NA	NA	NA
Bombus_terrestris	IRL	OSR	04	T0	2019-03-24	NA	4.40866	ND	ND	ND	ND	ND	ND	ND	ND	ND	ND	NA	NA	NA	NA	NA
Bombus_terrestris	IRL	OSR	05	T0	2019-03-24	NA	ND	5.16376	ND	ND	ND	ND	ND	ND	ND	ND	ND	NA	NA	NA	NA	NA
Bombus_terrestris	IRL	OSR	06	T0	2019-03-24	NA	ND	ND	ND	ND	ND	4.1382	ND	ND	ND	ND	ND	NA	NA	NA	NA	NA
Bombus_terrestris	IRL	OSR	07	T0	2019-03-24	NA	ND	ND	ND	ND	3.34164	ND	ND	ND	ND	ND	ND	NA	NA	NA	NA	NA
Bombus_terrestris	IRL	OSR	08	T0	2019-03-24	NA	ND	ND	ND	ND	ND	ND	ND	ND	ND	ND	ND	NA	NA	NA	NA	NA
Bombus_terrestris	IRL	APP	09	T0	2019-04-13	NA	ND	5.09102	ND	ND	4.86478	ND	ND	ND	ND	ND	ND	NA	NA	NA	NA	NA
Bombus_terrestris	IRL	APP	10	T0	2019-04-13	NA	5.99207	5.18506	ND	ND	6.62854	4.65999	ND	ND	ND	ND	ND	NA	NA	NA	NA	NA
Bombus_terrestris	IRL	APP	11	T0	2019-04-13	NA	4.44299	4.94264	ND	ND	4.46979	ND	ND	ND	ND	ND	ND	NA	NA	NA	NA	NA
Bombus_terrestris	IRL	APP	12	T0	2019-04-13	NA	ND	ND	ND	ND	4.97856	ND	ND	ND	ND	ND	ND	NA	NA	NA	NA	NA
Bombus_terrestris	IRL	APP	13	T0	2019-04-13	NA	ND	5.01872	ND	ND	5.28592	ND	ND	ND	ND	ND	ND	NA	NA	NA	NA	NA
Bombus_terrestris	IRL	APP	14	T0	2019-04-13	NA	ND	5.00297	ND	ND	5.37149	5.17842	ND	ND	ND	ND	ND	NA	NA	NA	NA	NA
Bombus_terrestris	IRL	APP	15	T0	2019-04-13	NA	4.93033	4.98279	ND	ND	4.60275	ND	ND	ND	ND	ND	ND	NA	NA	NA	NA	NA
Bombus_terrestris	IRL	APP	16	T0	2019-04-13	NA	5.64423	5.5581	ND	ND	4.95972	ND	ND	ND	ND	ND	ND	NA	NA	NA	NA	NA
Bombus_terrestris	ITA	OSR	01	T0	2019-04-15	NA	ND	6.33024	ND	ND	3.1079	6.22762	ND	ND	ND	ND	ND	NA	NA	NA	NA	NA
Bombus_terrestris	ITA	OSR	02	T0	2019-04-15	NA	5.04717	6.26526	6.64295	ND	3.42758	6.14444	ND	ND	ND	ND	ND	NA	NA	NA	NA	NA
Bombus_terrestris	ITA	OSR	03	T0	2019-04-15	NA	ND	6.24197	4.98975	ND	3.67013	6.2292	ND	ND	ND	ND	ND	NA	NA	NA	NA	NA
Bombus_terrestris	ITA	OSR	04	T0	2019-04-15	NA	ND	6.02717	4.81832	ND	ND	5.90947	ND	ND	ND	ND	ND	NA	NA	NA	NA	NA
Bombus_terrestris	ITA	OSR	05	T0	2019-04-15	NA	ND	6.19484	5.21134	5.54417	3.07835	5.9344	ND	ND	ND	ND	ND	NA	NA	NA	NA	NA
Bombus_terrestris	ITA	OSR	06	T0	2019-04-15	NA	4.84317	5.81603	4.37385	ND	3.50137	6.12367	ND	ND	ND	ND	ND	NA	NA	NA	NA	NA
Bombus_terrestris	ITA	OSR	07	T0	2019-04-15	NA	ND	5.93857	5.21636	ND	4.19889	6.04722	ND	ND	ND	ND	ND	NA	NA	NA	NA	NA
Bombus_terrestris	ITA	OSR	08	T0	2019-04-15	NA	ND	5.75415	4.86507	5.69736	ND	6.15881	ND	ND	ND	ND	ND	NA	NA	NA	NA	NA
Bombus_terrestris	ITA	APP	09	T0	2019-04-11	NA	5.43409	5.95465	4.61914	ND	4.45866	5.87243	ND	ND	ND	ND	ND	NA	NA	NA	NA	NA
Bombus_terrestris	ITA	APP	10	T0	2019-04-12	NA	5.2466	5.65058	5.41543	ND	7.59965	5.75343	ND	ND	ND	ND	ND	NA	NA	NA	NA	NA
Bombus_terrestris	ITA	APP	11	T0	2019-04-11	NA	4.99072	6.17544	5.92031	ND	ND	6.22976	ND	ND	ND	ND	ND	NA	NA	NA	NA	NA
Bombus_terrestris	ITA	APP	12	T0	2019-04-12	NA	4.98132	5.75804	ND	ND	3.0849	5.60726	ND	ND	ND	ND	ND	NA	NA	NA	NA	NA
Bombus_terrestris	ITA	APP	13	T0	2019-04-11	NA	5.36728	6.09293	5.30122	ND	ND	6.36806	ND	ND	ND	ND	ND	NA	NA	NA	NA	NA
Bombus_terrestris	ITA	APP	14	T0	2019-04-12	NA	5.12972	5.82047	4.54165	ND	ND	5.99861	ND	ND	ND	ND	ND	NA	NA	NA	NA	NA
Bombus_terrestris	ITA	APP	15	T0	2019-04-11	NA	5.33468	6.04081	5.44254	5.76764	3.78092	6.18328	ND	ND	ND	ND	ND	NA	NA	NA	NA	NA
Bombus_terrestris	ITA	APP	16	T0	2019-04-12	NA	5.52364	5.6976	4.24512	ND	ND	6.27264	ND	ND	ND	ND	ND	NA	NA	NA	NA	NA
Bombus_terrestris	SWE	OSR	01	T0	2019-04-27	NA	ND	4.8506	ND	ND	3.69348	ND	ND	ND	ND	ND	ND	NA	NA	NA	NA	NA
Bombus_terrestris	SWE	OSR	02	T0	2019-04-27	NA	ND	5.04156	ND	ND	ND	ND	ND	ND	ND	ND	ND	NA	NA	NA	NA	NA
Bombus_terrestris	SWE	OSR	03	T0	2019-04-27	NA	ND	5.05065	ND	ND	ND	ND	ND	ND	ND	ND	ND	NA	NA	NA	NA	NA
Bombus_terrestris	SWE	OSR	04	T0	2019-04-27	NA	ND	ND	ND	5.34964	ND	ND	ND	ND	ND	ND	ND	NA	NA	NA	NA	NA
Bombus_terrestris	SWE	OSR	05	T0	2019-04-27	NA	ND	4.86513	ND	ND	ND	ND	ND	ND	ND	ND	ND	NA	NA	NA	NA	NA
Bombus_terrestris	SWE	OSR	06	T0	2019-04-27	NA	ND	ND	ND	ND	ND	ND	ND	ND	ND	ND	ND	NA	NA	NA	NA	NA
Bombus_terrestris	SWE	OSR	07	T0	2019-04-27	NA	ND	ND	ND	ND	3.29777	5.33851	ND	ND	ND	ND	ND	NA	NA	NA	NA	NA
Bombus_terrestris	SWE	OSR	08	T0	2019-04-27	NA	ND	5.09268	ND	ND	ND	ND	ND	ND	ND	ND	ND	NA	NA	NA	NA	NA
Bombus_terrestris	SWE	APP	09	T0	2019-05-02	NA	ND	5.042	ND	ND	ND	ND	ND	ND	ND	ND	ND	NA	NA	NA	NA	NA
Bombus_terrestris	SWE	APP	10	T0	2019-05-02	NA	ND	4.88099	ND	5.55657	3.79146	ND	ND	ND	ND	ND	ND	NA	NA	NA	NA	NA
Bombus_terrestris	SWE	APP	11	T0	2019-05-02	NA	ND	5.39486	ND	ND	4.5443	ND	ND	ND	ND	ND	ND	NA	NA	NA	NA	NA
Bombus_terrestris	SWE	APP	12	T0	2019-05-02	NA	ND	5.4176	ND	ND	ND	ND	ND	ND	ND	ND	ND	NA	NA	NA	NA	NA
Bombus_terrestris	SWE	APP	13	T0	2019-05-02	NA	ND	5.02349	ND	ND	3.54549	ND	ND	ND	ND	ND	ND	NA	NA	NA	NA	NA
Bombus_terrestris	SWE	APP	14	T0	2019-05-02	NA	5.44877	5.28741	ND	ND	ND	ND	ND	ND	ND	ND	ND	NA	NA	NA	NA	NA
Bombus_terrestris	SWE	APP	15	T0	2019-05-02	NA	ND	5.59891	ND	5.06502	3.84559	ND	ND	ND	ND	ND	ND	NA	NA	NA	NA	NA
Bombus_terrestris	SWE	APP	16	T0	2019-05-02	NA	ND	5.01262	ND	ND	ND	ND	ND	ND	ND	ND	ND	NA	NA	NA	NA	NA
Bombus_terrestris	CHE	OSR	01	T1	2019-05-21	40	ND	6.12675	ND	ND	4.59525	6.70407	ND	ND	ND	ND	ND	NA	NA	0	NA	NA
Bombus_terrestris	CHE	OSR	02	T1	2019-05-23	42	ND	7.31009	ND	ND	4.44802	8.26968	ND	ND	ND	ND	ND	NA	NA	1	NA	NA
Bombus_terrestris	CHE	OSR	03	T1	2019-05-25	44	ND	7.14974	ND	ND	4.40548	7.83174	ND	ND	ND	ND	ND	NA	NA	0	NA	NA
Bombus_terrestris	CHE	OSR	04	T1	2019-05-21	40	ND	5.33609	ND	ND	3.61061	6.31923	ND	ND	ND	ND	ND	NA	NA	0	NA	NA
Bombus_terrestris	CHE	OSR	05	T1	2019-05-24	43	ND	6.10413	ND	ND	4.19183	7.50921	ND	ND	ND	ND	ND	NA	NA	0	NA	NA
Bombus_terrestris	CHE	OSR	06	T1	2019-05-24	43	ND	6.35985	ND	ND	3.11366	7.13134	ND	ND	ND	ND	ND	NA	NA	0	NA	NA
Bombus_terrestris	CHE	OSR	07	T1	2019-05-25	44	ND	6.31172	ND	ND	4.80466	7.57399	ND	ND	ND	ND	ND	NA	NA	1	NA	NA
Bombus_terrestris	CHE	OSR	08	T1	2019-05-25	44	ND	6.73744	ND	ND	4.62372	6.93903	ND	ND	ND	ND	ND	NA	NA	1	NA	NA
Bombus_terrestris	CHE	APP	09	T1	2019-05-09	27	ND	7.09285	ND	ND	4.30422	7.60924	ND	ND	ND	ND	ND	NA	NA	0	NA	NA
Bombus_terrestris	CHE	APP	10	T1	2019-05-09	27	ND	6.77802	ND	ND	ND	7.3608	ND	ND	ND	ND	ND	NA	NA	0	NA	NA
Bombus_terrestris	CHE	APP	11	T1	2019-05-10	28	ND	5.93546	ND	ND	4.75779	6.85113	ND	ND	ND	ND	ND	NA	NA	1	NA	NA
Bombus_terrestris	CHE	APP	12	T1	2019-05-10	28	ND	ND	ND	ND	ND	6.54173	ND	ND	ND	ND	ND	NA	NA	1	NA	NA
Bombus_terrestris	CHE	APP	13	T1	2019-05-14	32	ND	5.66788	ND	ND	5.63395	5.75904	ND	ND	ND	ND	ND	NA	NA	1	NA	NA
Bombus_terrestris	CHE	APP	14	T1	2019-05-14	32	ND	5.93192	ND	ND	4.80478	7.36406	ND	ND	ND	ND	ND	NA	NA	0	NA	NA
Bombus_terrestris	CHE	APP	15	T1	2019-05-15	33	ND	6.3003	ND	ND	4.89912	7.24439	ND	ND	ND	ND	ND	NA	NA	0	NA	NA
Bombus_terrestris	CHE	APP	16	T1	2019-05-15	33	ND	6.1069	ND	ND	5.12201	6.90535	ND	ND	ND	ND	ND	NA	NA	1	NA	NA
Bombus_terrestris	ESP	OSR	01	T1	2019-05-20	34	ND	5.35051	ND	6.00329	4.45672	ND	ND	ND	ND	ND	ND	NA	NA	0	NA	NA
Bombus_terrestris	ESP	OSR	02	T1	2019-05-24	38	ND	5.77866	ND	ND	ND	ND	ND	ND	ND	ND	ND	NA	NA	0	NA	NA
Bombus_terrestris	ESP	OSR	03	T1	2019-05-24	38	ND	5.76325	ND	6.21502	4.69626	ND	ND	ND	ND	ND	ND	NA	NA	0	NA	NA
Bombus_terrestris	ESP	OSR	04	T1	2019-05-24	38	ND	4.74481	ND	ND	4.62512	ND	ND	ND	ND	ND	ND	NA	NA	0	NA	NA
Bombus_terrestris	ESP	OSR	05	T1	2019-05-24	38	ND	6.31904	ND	6.27986	6.06025	ND	ND	ND	ND	ND	ND	NA	NA	0	NA	NA
Bombus_terrestris	ESP	OSR	06	T1	2019-05-20	34	ND	5.60024	ND	5.45887	4.21733	ND	ND	ND	ND	ND	ND	NA	NA	0	NA	NA
Bombus_terrestris	ESP	OSR	07	T1	2019-05-20	34	ND	6.80486	ND	ND	4.23729	ND	ND	ND	ND	ND	ND	NA	NA	0	NA	NA
Bombus_terrestris	ESP	OSR	08	T1	2019-05-20	34	ND	7.34014	ND	ND	2.96396	ND	ND	ND	ND	ND	ND	NA	NA	0	NA	NA
Bombus_terrestris	ESP	APP	09	T1	2019-05-10	43	ND	6.63819	ND	6.30804	4.4098	5.59188	ND	ND	ND	ND	ND	NA	NA	0	NA	NA
Bombus_terrestris	ESP	APP	10	T1	2019-05-10	43	ND	5.83954	ND	6.96561	5.55859	ND	ND	ND	ND	ND	ND	NA	NA	0	NA	NA
Bombus_terrestris	ESP	APP	11	T1	2019-05-14	47	ND	7.08043	ND	ND	3.67056	ND	ND	ND	ND	ND	ND	NA	NA	0	NA	NA
Bombus_terrestris	ESP	APP	12	T1	2019-05-10	43	ND	5.33243	ND	5.63948	ND	6.25401	ND	ND	ND	ND	ND	NA	NA	0	NA	NA
Bombus_terrestris	ESP	APP	13	T1	2019-05-14	47	ND	4.79582	ND	8.0167	6.34912	ND	ND	ND	ND	ND	ND	NA	NA	0	NA	NA
Bombus_terrestris	ESP	APP	14	T1	2019-05-10	43	ND	6.75185	ND	4.85809	3.75385	ND	ND	ND	ND	ND	ND	NA	NA	0	NA	NA
Bombus_terrestris	ESP	APP	15	T1	2019-05-14	47	ND	6.39988	ND	5.70301	4.72762	ND	ND	ND	ND	ND	ND	NA	NA	0	NA	NA
Bombus_terrestris	ESP	APP	16	T1	2019-05-14	47	ND	5.85085	ND	ND	3.14568	ND	ND	ND	ND	ND	ND	NA	NA	0	NA	NA
Bombus_terrestris	EST	OSR	01	T1	NA	NA	NA	NA	NA	NA	NA	NA	NA	NA	NA	NA	NA	NA	NA	0	NA	NA
Bombus_terrestris	EST	OSR	02	T1	NA	NA	NA	NA	NA	NA	NA	NA	NA	NA	NA	NA	NA	NA	NA	0	NA	NA
Bombus_terrestris	EST	OSR	03	T1	2019-06-05	22	ND	5.44055	ND	ND	ND	7.64662	ND	ND	ND	ND	ND	NA	NA	0	NA	NA
Bombus_terrestris	EST	OSR	04	T1	2019-06-04	21	ND	6.98062	ND	ND	ND	5.70953	ND	ND	ND	ND	ND	NA	NA	0	NA	NA
Bombus_terrestris	EST	OSR	05	T1	2019-06-04	21	ND	5.2201	ND	ND	ND	7.1328	ND	ND	ND	ND	ND	NA	NA	0	NA	NA
Bombus_terrestris	EST	OSR	06	T1	2019-06-05	22	ND	6.69907	ND	ND	ND	7.69624	ND	ND	ND	ND	ND	NA	NA	0	NA	NA
Bombus_terrestris	EST	OSR	07	T1	2019-06-03	20	ND	6.22012	ND	5.69779	ND	5.9436	ND	ND	ND	ND	ND	NA	NA	0	NA	NA
Bombus_terrestris	EST	OSR	08	T1	NA	NA	NA	NA	NA	NA	NA	NA	NA	NA	NA	NA	NA	NA	NA	0	NA	NA
Bombus_terrestris	EST	APP	09	T1	2019-06-04	21	ND	6.1293	ND	ND	ND	6.99808	ND	ND	ND	ND	ND	NA	NA	1	NA	NA
Bombus_terrestris	EST	APP	10	T1	2019-05-29	15	ND	7.11314	ND	ND	3.30851	6.85562	ND	ND	ND	ND	ND	NA	NA	0	NA	NA
Bombus_terrestris	EST	APP	11	T1	NA	NA	NA	NA	NA	NA	NA	NA	NA	NA	NA	NA	NA	NA	NA	0	NA	NA
Bombus_terrestris	EST	APP	12	T1	NA	NA	NA	NA	NA	NA	NA	NA	NA	NA	NA	NA	NA	NA	NA	0	NA	NA
Bombus_terrestris	EST	APP	13	T1	2019-06-04	21	ND	5.90142	ND	ND	ND	5.74209	ND	ND	ND	ND	ND	NA	NA	1	NA	NA
Bombus_terrestris	EST	APP	14	T1	2019-06-03	20	ND	6.29598	ND	5.58464	ND	6.67903	ND	ND	ND	ND	ND	NA	NA	0	NA	NA
Bombus_terrestris	EST	APP	15	T1	2019-05-28	14	ND	5.47726	ND	ND	ND	6.28364	ND	ND	ND	ND	ND	NA	NA	0	NA	NA
Bombus_terrestris	EST	APP	16	T1	2019-05-29	15	6.47849	5.01484	ND	ND	3.95634	6.3858	ND	ND	ND	ND	ND	NA	NA	0	NA	NA
Bombus_terrestris	GBR	OSR	01	T1	2019-07-03	98	ND	7.03918	ND	ND	5.15911	7.54581	ND	ND	ND	ND	ND	NA	NA	0	NA	NA
Bombus_terrestris	GBR	OSR	02	T1	2019-07-03	98	4.15832	6.47739	ND	ND	4.94773	6.7904	ND	ND	ND	ND	ND	NA	NA	0	NA	NA
Bombus_terrestris	GBR	OSR	03	T1	2019-07-04	99	ND	6.21946	ND	ND	5.3679	5.81102	ND	ND	ND	ND	ND	NA	NA	0	NA	NA
Bombus_terrestris	GBR	OSR	04	T1	2019-06-25	90	ND	7.0883	ND	ND	5.58006	7.46015	ND	ND	ND	ND	ND	NA	NA	0	NA	NA
Bombus_terrestris	GBR	OSR	05	T1	2019-07-04	99	ND	6.28367	ND	ND	3.36413	5.7266	ND	ND	ND	ND	ND	NA	NA	0	NA	NA
Bombus_terrestris	GBR	OSR	06	T1	2019-06-26	91	ND	7.22226	ND	ND	4.9899	7.49091	ND	ND	ND	ND	ND	NA	NA	0	NA	NA
Bombus_terrestris	GBR	OSR	07	T1	2019-06-27	92	ND	6.66569	ND	ND	4.92582	7.14952	ND	ND	ND	ND	ND	NA	NA	0	NA	NA
Bombus_terrestris	GBR	OSR	08	T1	2019-06-24	89	ND	7.6045	ND	ND	6.06808	7.95085	ND	ND	ND	ND	ND	NA	NA	0	NA	NA
Bombus_terrestris	GBR	APP	09	T1	2019-06-28	85	ND	7.31197	ND	ND	4.97442	7.60183	ND	ND	ND	ND	ND	NA	NA	0	NA	NA
Bombus_terrestris	GBR	APP	10	T1	2019-06-26	85	ND	6.90866	ND	ND	6.87622	7.51337	ND	ND	ND	ND	ND	NA	NA	0	NA	NA
Bombus_terrestris	GBR	APP	11	T1	2019-07-08	97	ND	7.58898	4.60847	ND	7.84651	7.86811	ND	ND	ND	ND	ND	NA	NA	0	NA	NA
Bombus_terrestris	GBR	APP	12	T1	2019-07-05	92	ND	5.89576	ND	ND	9.52274	6.69194	ND	ND	ND	ND	5.4276	NA	NA	0	NA	NA
Bombus_terrestris	GBR	APP	13	T1	2019-07-05	92	ND	6.25672	ND	ND	6.07209	6.55341	ND	ND	ND	ND	ND	NA	NA	0	NA	NA
Bombus_terrestris	GBR	APP	14	T1	2019-07-05	92	ND	6.20405	ND	ND	4.94468	6.53141	ND	ND	ND	ND	ND	NA	NA	0	NA	NA
Bombus_terrestris	GBR	APP	15	T1	2019-07-05	94	ND	7.82829	4.07263	ND	7.24172	8.14933	ND	ND	ND	ND	ND	NA	NA	0	NA	NA
Bombus_terrestris	GBR	APP	16	T1	2019-07-09	98	ND	6.42339	4.54912	ND	5.79922	7.304	ND	ND	ND	ND	ND	NA	NA	0	NA	NA
Bombus_terrestris	GER	OSR	01	T1	2019-06-12	57	ND	7.29412	ND	ND	5.16405	6.47269	ND	ND	ND	ND	ND	NA	NA	0	NA	NA
Bombus_terrestris	GER	OSR	02	T1	2019-06-11	56	ND	6.53351	ND	ND	4.27626	7.50719	ND	ND	ND	ND	ND	NA	NA	0	NA	NA
Bombus_terrestris	GER	OSR	03	T1	2019-06-11	56	ND	7.12966	ND	ND	4.87834	7.56411	ND	ND	ND	ND	ND	NA	NA	0	NA	NA
Bombus_terrestris	GER	OSR	04	T1	2019-06-11	56	ND	6.39023	ND	ND	3.99758	6.97136	ND	ND	ND	ND	ND	NA	NA	1	NA	NA
Bombus_terrestris	GER	OSR	05	T1	2019-06-12	57	ND	6.64617	ND	ND	4.56312	6.78265	ND	ND	ND	ND	ND	NA	NA	1	NA	NA
Bombus_terrestris	GER	OSR	06	T1	2019-06-12	57	ND	6.51277	ND	ND	5.1131	6.9516	ND	ND	ND	ND	ND	NA	NA	0	NA	NA
Bombus_terrestris	GER	OSR	07	T1	2019-06-12	57	ND	6.46852	ND	ND	4.23165	6.38625	ND	ND	ND	ND	5.66747	NA	NA	0	NA	NA
Bombus_terrestris	GER	OSR	08	T1	2019-06-11	56	ND	7.07677	ND	ND	4.66899	7.12224	ND	ND	ND	ND	ND	NA	NA	0	NA	NA
Bombus_terrestris	GER	APP	09	T1	2019-07-01	83	ND	6.01675	ND	ND	ND	5.73423	ND	ND	ND	ND	ND	NA	NA	0	NA	NA
Bombus_terrestris	GER	APP	10	T1	2019-07-01	83	ND	5.67853	ND	ND	ND	6.27623	ND	ND	ND	ND	ND	NA	NA	0	NA	NA
Bombus_terrestris	GER	APP	11	T1	2019-07-01	83	ND	6.44734	ND	ND	3.94574	7.15514	ND	ND	ND	ND	ND	NA	NA	1	NA	NA
Bombus_terrestris	GER	APP	12	T1	2019-07-01	83	ND	6.45777	ND	ND	ND	6.53949	ND	ND	ND	ND	ND	NA	NA	0	NA	NA
Bombus_terrestris	GER	APP	13	T1	2019-07-01	83	ND	6.56178	ND	ND	ND	6.73617	ND	ND	ND	ND	ND	NA	NA	1	NA	NA
Bombus_terrestris	GER	APP	14	T1	2019-07-01	83	ND	6.36528	ND	ND	3.3933	6.51401	ND	ND	ND	ND	ND	NA	NA	0	NA	NA
Bombus_terrestris	GER	APP	15	T1	2019-07-01	83	ND	5.52771	ND	ND	ND	6.09875	ND	ND	ND	ND	ND	NA	NA	0	NA	NA
Bombus_terrestris	GER	APP	16	T1	2019-07-01	83	ND	5.97394	ND	ND	ND	6.12154	ND	ND	ND	ND	ND	NA	NA	1	NA	NA
Bombus_terrestris	IRL	OSR	01	T1	2019-05-18	55	ND	ND	ND	ND	3.67297	5.38588	ND	ND	ND	ND	ND	NA	NA	0	NA	NA
Bombus_terrestris	IRL	OSR	02	T1	2019-05-13	50	ND	ND	ND	ND	4.86263	ND	ND	ND	ND	ND	ND	NA	NA	0	NA	NA
Bombus_terrestris	IRL	OSR	03	T1	2019-05-18	55	ND	5.13205	ND	ND	6.29117	ND	ND	ND	ND	ND	ND	NA	NA	0	NA	NA
Bombus_terrestris	IRL	OSR	04	T1	2019-05-14	51	ND	ND	ND	ND	3.81632	ND	ND	ND	ND	ND	ND	NA	NA	0	NA	NA
Bombus_terrestris	IRL	OSR	05	T1	2019-05-13	50	ND	5.75704	ND	ND	5.97395	ND	ND	ND	ND	ND	ND	NA	NA	0	NA	NA
Bombus_terrestris	IRL	OSR	06	T1	2019-05-12	49	ND	5.77389	ND	ND	5.08819	ND	ND	ND	ND	ND	ND	NA	NA	0	NA	NA
Bombus_terrestris	IRL	OSR	07	T1	2019-05-18	55	ND	5.42824	ND	ND	4.46485	ND	ND	ND	ND	ND	ND	NA	NA	0	NA	NA
Bombus_terrestris	IRL	OSR	08	T1	2019-05-18	55	ND	ND	ND	ND	3.35988	ND	ND	ND	ND	ND	ND	NA	NA	0	NA	NA
Bombus_terrestris	IRL	APP	09	T1	2019-06-07	55	ND	5.93258	ND	ND	5.7196	ND	ND	ND	ND	ND	ND	NA	NA	0	NA	NA
Bombus_terrestris	IRL	APP	10	T1	2019-06-06	54	ND	7.08309	ND	ND	5.7607	ND	ND	ND	ND	ND	ND	NA	NA	0	NA	NA
Bombus_terrestris	IRL	APP	11	T1	2019-06-06	54	ND	6.62244	ND	ND	5.16746	ND	ND	ND	ND	ND	ND	NA	NA	0	NA	NA
Bombus_terrestris	IRL	APP	12	T1	2019-06-06	54	ND	6.2209	ND	ND	4.59642	ND	ND	ND	ND	ND	ND	NA	NA	0	NA	NA
Bombus_terrestris	IRL	APP	13	T1	2019-06-03	51	ND	5.61953	ND	ND	4.20488	ND	ND	ND	ND	ND	ND	NA	NA	0	NA	NA
Bombus_terrestris	IRL	APP	14	T1	2019-06-05	53	ND	6.21902	ND	ND	6.43135	ND	ND	ND	ND	ND	ND	NA	NA	0	NA	NA
Bombus_terrestris	IRL	APP	15	T1	2019-06-05	53	ND	5.26002	ND	ND	4.52777	ND	ND	ND	ND	ND	ND	NA	NA	0	NA	NA
Bombus_terrestris	IRL	APP	16	T1	2019-06-05	53	ND	ND	ND	ND	4.67006	ND	ND	ND	ND	ND	ND	NA	NA	0	NA	NA
Bombus_terrestris	ITA	OSR	01	T1	2019-05-16	31	ND	6.44102	ND	ND	ND	7.57691	ND	ND	ND	ND	ND	NA	NA	0	NA	NA
Bombus_terrestris	ITA	OSR	02	T1	NA	NA	NA	NA	NA	NA	NA	NA	NA	NA	NA	NA	NA	NA	NA	0	NA	NA
Bombus_terrestris	ITA	OSR	03	T1	2019-05-17	32	ND	5.67032	4.09675	ND	ND	6.45664	ND	ND	ND	ND	ND	NA	NA	1	NA	NA
Bombus_terrestris	ITA	OSR	04	T1	2019-05-16	31	ND	6.28566	ND	ND	ND	7.24394	ND	ND	ND	ND	ND	NA	NA	0	NA	NA
Bombus_terrestris	ITA	OSR	05	T1	2019-05-17	32	ND	6.08528	ND	ND	ND	6.93061	ND	ND	ND	ND	ND	NA	NA	0	NA	NA
Bombus_terrestris	ITA	OSR	06	T1	2019-05-16	31	ND	6.29143	ND	ND	3.12862	6.69834	ND	ND	ND	ND	ND	NA	NA	0	NA	NA
Bombus_terrestris	ITA	OSR	07	T1	2019-05-16	31	ND	5.5724	ND	ND	ND	7.26268	ND	ND	ND	ND	ND	NA	NA	0	NA	NA
Bombus_terrestris	ITA	OSR	08	T1	2019-05-17	32	ND	6.76937	ND	ND	4.69215	7.16412	ND	ND	ND	ND	ND	NA	NA	0	NA	NA
Bombus_terrestris	ITA	APP	09	T1	2019-05-09	28	ND	5.84509	5.95415	ND	3.55769	5.98491	ND	ND	ND	ND	ND	NA	NA	0	NA	NA
Bombus_terrestris	ITA	APP	10	T1	2019-05-10	28	ND	6.99249	ND	ND	ND	7.15379	ND	ND	ND	ND	ND	NA	NA	1	NA	NA
Bombus_terrestris	ITA	APP	11	T1	2019-05-13	32	ND	6.19096	ND	ND	ND	6.41836	ND	ND	ND	ND	ND	NA	NA	0	NA	NA
Bombus_terrestris	ITA	APP	12	T1	2019-05-09	27	ND	6.21669	ND	ND	ND	6.88717	ND	ND	ND	ND	ND	NA	NA	0	NA	NA
Bombus_terrestris	ITA	APP	13	T1	2019-05-14	33	5.17845	6.281	5.03629	ND	ND	7.42198	ND	ND	ND	ND	ND	NA	NA	0	NA	NA
Bombus_terrestris	ITA	APP	14	T1	2019-05-13	31	ND	6.48738	4.97416	5.65862	ND	6.65534	ND	ND	ND	ND	ND	NA	NA	0	NA	NA
Bombus_terrestris	ITA	APP	15	T1	2019-05-09	28	ND	6.5782	ND	ND	ND	7.3507	ND	ND	ND	ND	ND	NA	NA	1	NA	NA
Bombus_terrestris	ITA	APP	16	T1	2019-05-09	27	ND	5.97561	ND	ND	ND	7.0779	ND	ND	ND	ND	ND	NA	NA	0	NA	NA
Bombus_terrestris	SWE	OSR	01	T1	2019-06-05	39	ND	6.16701	ND	ND	4.73985	7.32622	ND	ND	ND	ND	ND	NA	NA	0	NA	NA
Bombus_terrestris	SWE	OSR	02	T1	2019-06-05	39	ND	6.16346	ND	ND	3.5246	6.69486	ND	ND	ND	ND	ND	NA	NA	0	NA	NA
Bombus_terrestris	SWE	OSR	03	T1	2019-06-05	39	ND	6.39689	ND	ND	4.24365	7.51404	ND	ND	ND	ND	ND	NA	NA	0	NA	NA
Bombus_terrestris	SWE	OSR	04	T1	2019-06-05	39	ND	6.50401	ND	5.70606	4.99784	6.80488	ND	ND	ND	ND	ND	NA	NA	1	NA	NA
Bombus_terrestris	SWE	OSR	05	T1	2019-06-05	39	ND	7.04827	ND	ND	5.05636	7.43624	ND	ND	ND	ND	ND	NA	NA	0	NA	NA
Bombus_terrestris	SWE	OSR	06	T1	2019-06-05	39	ND	6.3471	ND	ND	4.30881	6.72001	ND	ND	ND	ND	ND	NA	NA	0	NA	NA
Bombus_terrestris	SWE	OSR	07	T1	2019-06-06	40	ND	7.06535	ND	ND	4.29645	7.64022	ND	ND	ND	ND	ND	NA	NA	1	NA	NA
Bombus_terrestris	SWE	OSR	08	T1	2019-06-07	41	ND	8.27951	ND	ND	5.1235	8.1445	ND	ND	ND	ND	ND	NA	NA	0	NA	NA
Bombus_terrestris	SWE	APP	09	T1	2019-06-11	40	ND	7.20684	ND	6.0788	5.829	7.14234	ND	ND	ND	ND	ND	NA	NA	1	NA	NA
Bombus_terrestris	SWE	APP	10	T1	2019-06-11	40	ND	7.47942	ND	5.91299	5.35936	7.15244	ND	ND	ND	ND	ND	NA	NA	1	NA	NA
Bombus_terrestris	SWE	APP	11	T1	2019-06-11	40	ND	7.42286	ND	ND	4.59873	7.55535	ND	ND	ND	ND	ND	NA	NA	0	NA	NA
Bombus_terrestris	SWE	APP	12	T1	2019-06-11	40	ND	7.30765	ND	ND	4.05923	6.94768	ND	ND	ND	ND	5.46833	NA	NA	0	NA	NA
Bombus_terrestris	SWE	APP	13	T1	2019-06-11	40	ND	6.99205	ND	ND	ND	7.53818	ND	ND	ND	ND	5.54663	NA	NA	1	NA	NA
Bombus_terrestris	SWE	APP	14	T1	2019-06-11	40	4.9875	6.85421	ND	ND	4.57181	7.17332	ND	ND	ND	ND	ND	NA	NA	0	NA	NA
Bombus_terrestris	SWE	APP	15	T1	2019-05-23	21	ND	5.66611	ND	6.42804	5.63511	7.66133	ND	ND	ND	ND	ND	NA	NA	1	NA	NA
Bombus_terrestris	SWE	APP	16	T1	2019-05-21	19	ND	5.98625	ND	5.83836	5.74527	6.95666	ND	ND	ND	ND	ND	NA	NA	1	NA	NA
Osmia_bicornis	CHE	all	all	T0	2019-04-05	NA	ND	ND	ND	ND	ND	ND	ND	ND	ND	ND	ND	NA	NA	NA	NA	NA
Osmia_bicornis	ESP	all	all	T0	2019-05-02	NA	ND	ND	ND	ND	ND	ND	ND	ND	ND	ND	ND	NA	NA	NA	NA	NA
Osmia_bicornis	EST	all	all	T0	2019-05-08	NA	ND	ND	ND	ND	ND	ND	ND	ND	ND	ND	ND	NA	NA	NA	NA	NA
Osmia_bicornis	GER	APP	all	T0	2019-04-10	NA	ND	ND	ND	ND	ND	ND	ND	ND	ND	ND	ND	NA	NA	NA	NA	NA
Osmia_bicornis	GER	OSR	all	T0	2019-04-29	NA	ND	ND	ND	ND	ND	ND	ND	ND	ND	ND	ND	NA	NA	NA	NA	NA
Osmia_bicornis	SWE	all	all	T0	2019-04-20	NA	ND	ND	ND	ND	ND	ND	ND	ND	ND	ND	ND	NA	NA	NA	NA	NA
Osmia_bicornis	CHE	OSR	01	T1	2019-05-21	40	ND	5.14263	ND	ND	3.01428	6.88868	ND	ND	ND	ND	ND	NA	NA	NA	NA	NA
Osmia_bicornis	CHE	OSR	02	T1	2019-05-23	42	ND	5.64475	ND	ND	ND	7.02733	ND	ND	ND	ND	ND	NA	NA	NA	NA	NA
Osmia_bicornis	CHE	OSR	03	T1	2019-05-25	44	ND	6.44761	ND	ND	4.73787	8.18183	ND	ND	ND	ND	ND	NA	NA	NA	NA	NA
Osmia_bicornis	CHE	OSR	04	T1	2019-05-21	40	ND	ND	ND	ND	ND	ND	ND	ND	ND	ND	ND	NA	NA	NA	NA	NA
Osmia_bicornis	CHE	OSR	05	T1	2019-05-24	43	ND	ND	ND	ND	ND	ND	ND	ND	ND	ND	ND	NA	NA	NA	NA	NA
Osmia_bicornis	CHE	OSR	06	T1	2019-05-24	43	ND	ND	ND	ND	ND	6.84748	ND	ND	ND	ND	ND	NA	NA	NA	NA	NA
Osmia_bicornis	CHE	OSR	07	T1	2019-05-25	43	ND	4.69107	ND	ND	ND	7.19348	ND	ND	ND	ND	ND	NA	NA	NA	NA	NA
Osmia_bicornis	CHE	OSR	08	T1	2019-05-25	43	ND	6.00448	ND	ND	3.03846	5.51661	ND	ND	ND	ND	ND	NA	NA	NA	NA	NA
Osmia_bicornis	CHE	APP	09	T1	2019-05-09	27	ND	5.87951	ND	ND	4.18821	6.97232	ND	ND	ND	ND	ND	NA	NA	NA	NA	NA
Osmia_bicornis	CHE	APP	10	T1	NA	NA	NA	NA	NA	NA	NA	NA	NA	NA	NA	NA	NA	NA	NA	NA	NA	NA
Osmia_bicornis	CHE	APP	11	T1	NA	NA	NA	NA	NA	NA	NA	NA	NA	NA	NA	NA	NA	NA	NA	NA	NA	NA
Osmia_bicornis	CHE	APP	12	T1	NA	NA	NA	NA	NA	NA	NA	NA	NA	NA	NA	NA	NA	NA	NA	NA	NA	NA
Osmia_bicornis	CHE	APP	13	T1	2019-05-14	32	ND	ND	ND	ND	3.332	5.60721	ND	ND	ND	ND	ND	NA	NA	NA	NA	NA
Osmia_bicornis	CHE	APP	14	T1	2019-05-14	32	ND	ND	ND	ND	4.00984	6.81594	ND	ND	ND	ND	ND	NA	NA	NA	NA	NA
Osmia_bicornis	CHE	APP	15	T1	NA	NA	NA	NA	NA	NA	NA	NA	NA	NA	NA	NA	NA	NA	NA	NA	NA	NA
Osmia_bicornis	CHE	APP	16	T1	2019-05-15	33	ND	ND	ND	ND	ND	4.43508	ND	ND	ND	ND	ND	NA	NA	NA	NA	NA
Osmia_bicornis	ESP	OSR	01	T1	2019-05-23	37	ND	5.32294	ND	ND	ND	ND	ND	ND	ND	ND	ND	NA	NA	NA	NA	NA
Osmia_bicornis	ESP	OSR	02	T1	2019-05-23	37	ND	5.46821	ND	5.49685	4.67362	ND	ND	ND	ND	ND	ND	NA	NA	NA	NA	NA
Osmia_bicornis	ESP	OSR	03	T1	2019-05-27	41	ND	4.74874	ND	4.72287	4.74368	ND	ND	ND	ND	ND	ND	NA	NA	NA	NA	NA
Osmia_bicornis	ESP	OSR	04	T1	2019-05-27	41	ND	ND	ND	ND	ND	ND	ND	ND	ND	ND	ND	NA	NA	NA	NA	NA
Osmia_bicornis	ESP	OSR	05	T1	2019-05-03	17	ND	6.14649	ND	5.54003	5.57276	ND	ND	ND	ND	ND	ND	NA	NA	NA	NA	NA
Osmia_bicornis	ESP	OSR	06	T1	2019-05-23	37	ND	ND	ND	ND	ND	ND	ND	ND	ND	ND	ND	NA	NA	NA	NA	NA
Osmia_bicornis	ESP	OSR	07	T1	2019-05-23	37	ND	ND	ND	ND	ND	ND	ND	ND	ND	ND	ND	NA	NA	NA	NA	NA
Osmia_bicornis	ESP	OSR	08	T1	2019-04-29	13	ND	ND	ND	ND	ND	ND	ND	ND	ND	ND	ND	NA	NA	NA	NA	NA
Osmia_bicornis	ESP	APP	09	T1	2019-05-10	43	ND	5.11176	ND	5.78983	3.61655	ND	ND	ND	ND	ND	ND	NA	NA	NA	NA	NA
Osmia_bicornis	ESP	APP	10	T1	NA	NA	NA	NA	NA	NA	NA	NA	NA	NA	NA	NA	NA	NA	NA	NA	NA	NA
Osmia_bicornis	ESP	APP	11	T1	2019-05-17	50	ND	5.8387	ND	ND	3.04863	ND	ND	ND	ND	ND	ND	NA	NA	NA	NA	NA
Osmia_bicornis	ESP	APP	12	T1	2019-05-10	43	ND	5.0385	ND	5.77581	3.79658	ND	ND	ND	ND	ND	ND	NA	NA	NA	NA	NA
Osmia_bicornis	ESP	APP	13	T1	2019-04-26	59	ND	ND	ND	5.70584	3.72989	ND	ND	ND	ND	ND	ND	NA	NA	NA	NA	NA
Osmia_bicornis	ESP	APP	14	T1	2019-05-10	43	ND	6.72979	ND	ND	5.1748	ND	ND	ND	ND	ND	ND	NA	NA	NA	NA	NA
Osmia_bicornis	ESP	APP	15	T1	NA	NA	NA	NA	NA	NA	NA	NA	NA	NA	NA	NA	NA	NA	NA	NA	NA	NA
Osmia_bicornis	ESP	APP	16	T1	2019-04-26	29	ND	ND	ND	5.71999	5.09146	ND	ND	ND	ND	ND	ND	NA	NA	NA	NA	NA
Osmia_bicornis	EST	OSR	01	T1	2019-05-31	21	ND	5.28368	ND	ND	ND	ND	ND	ND	ND	ND	ND	NA	NA	NA	NA	NA
Osmia_bicornis	EST	OSR	02	T1	NA	NA	NA	NA	NA	NA	NA	NA	NA	NA	NA	NA	NA	NA	NA	NA	NA	NA
Osmia_bicornis	EST	OSR	03	T1	2019-06-05	26	ND	5.74599	ND	5.42548	2.97894	5.37236	ND	ND	ND	ND	ND	NA	NA	NA	NA	NA
Osmia_bicornis	EST	OSR	04	T1	2019-06-04	23	ND	6.18513	ND	ND	ND	5.53794	ND	ND	ND	ND	ND	NA	NA	NA	NA	NA
Osmia_bicornis	EST	OSR	05	T1	2019-06-04	23	ND	ND	ND	ND	ND	5.15737	ND	ND	ND	ND	ND	NA	NA	NA	NA	NA
Osmia_bicornis	EST	OSR	06	T1	2019-06-05	26	ND	7.35548	ND	ND	ND	6.55111	ND	ND	ND	ND	ND	NA	NA	NA	NA	NA
Osmia_bicornis	EST	OSR	07	T1	2019-06-03	22	ND	5.85056	ND	ND	ND	5.8003	ND	ND	ND	ND	ND	NA	NA	NA	NA	NA
Osmia_bicornis	EST	OSR	08	T1	2019-05-30	20	ND	6.55595	ND	ND	ND	6.69548	ND	ND	ND	6.49087	ND	NA	NA	NA	NA	NA
Osmia_bicornis	EST	APP	09	T1	2019-06-04	23	ND	6.23891	ND	ND	3.022	6.88329	ND	ND	ND	ND	ND	NA	NA	NA	NA	NA
Osmia_bicornis	EST	APP	10	T1	2019-05-29	17	ND	6.5605	ND	ND	ND	6.20994	ND	ND	ND	ND	ND	NA	NA	NA	NA	NA
Osmia_bicornis	EST	APP	11	T1	2019-05-30	20	ND	6.97878	ND	5.37283	ND	ND	ND	ND	ND	ND	ND	NA	NA	NA	NA	NA
Osmia_bicornis	EST	APP	12	T1	2019-05-28	18	ND	4.74796	ND	ND	ND	6.59377	ND	ND	ND	ND	ND	NA	NA	NA	NA	NA
Osmia_bicornis	EST	APP	13	T1	2019-06-04	23	ND	5.38814	ND	ND	ND	5.17994	ND	ND	ND	ND	ND	NA	NA	NA	NA	NA
Osmia_bicornis	EST	APP	14	T1	2019-06-03	22	ND	5.74899	ND	ND	ND	5.8186	ND	ND	ND	ND	ND	NA	NA	NA	NA	NA
Osmia_bicornis	EST	APP	15	T1	2019-05-28	16	ND	4.97584	ND	ND	ND	5.46969	ND	ND	ND	ND	ND	NA	NA	NA	NA	NA
Osmia_bicornis	EST	APP	16	T1	2019-05-29	19	ND	4.80152	ND	ND	ND	6.9932	ND	ND	ND	ND	ND	NA	NA	NA	NA	NA
Osmia_bicornis	GER	OSR	01	T1	2019-06-05	49	ND	5.11091	ND	ND	5.73585	5.34631	ND	ND	ND	ND	ND	NA	NA	NA	NA	NA
Osmia_bicornis	GER	OSR	02	T1	2019-06-06	50	ND	5.74854	ND	ND	3.86181	6.89497	ND	ND	ND	ND	ND	NA	NA	NA	NA	NA
Osmia_bicornis	GER	OSR	03	T1	2019-06-07	51	ND	5.37934	ND	ND	ND	5.47547	ND	ND	ND	ND	ND	NA	NA	NA	NA	NA
Osmia_bicornis	GER	OSR	04	T1	NA	NA	NA	NA	NA	NA	NA	NA	NA	NA	NA	NA	NA	NA	NA	NA	NA	NA
Osmia_bicornis	GER	OSR	05	T1	2019-06-08	51	ND	ND	ND	ND	ND	5.31493	ND	ND	ND	ND	ND	NA	NA	NA	NA	NA
Osmia_bicornis	GER	OSR	06	T1	2019-06-04	47	ND	5.11291	ND	ND	6.41906	6.75442	ND	ND	ND	ND	ND	NA	NA	NA	NA	NA
Osmia_bicornis	GER	OSR	07	T1	NA	NA	NA	NA	NA	NA	NA	NA	NA	NA	NA	NA	NA	NA	NA	NA	NA	NA
Osmia_bicornis	GER	OSR	08	T1	2019-06-08	52	ND	5.77157	ND	ND	4.98926	6.49661	ND	ND	ND	ND	ND	NA	NA	NA	NA	NA
Osmia_bicornis	GER	APP	09	T1	2019-05-01	16	ND	ND	ND	ND	ND	ND	ND	ND	ND	ND	ND	NA	NA	NA	NA	NA
Osmia_bicornis	GER	APP	10	T1	2019-05-01	16	ND	ND	ND	ND	ND	ND	ND	ND	ND	ND	ND	NA	NA	NA	NA	NA
Osmia_bicornis	GER	APP	11	T1	NA	NA	NA	NA	NA	NA	NA	NA	NA	NA	NA	NA	NA	NA	NA	NA	NA	NA
Osmia_bicornis	GER	APP	12	T1	2019-05-01	16	ND	ND	ND	ND	ND	5.09585	ND	ND	ND	ND	ND	NA	NA	NA	NA	NA
Osmia_bicornis	GER	APP	13	T1	2019-05-01	16	ND	ND	ND	ND	ND	ND	ND	ND	ND	ND	ND	NA	NA	NA	NA	NA
Osmia_bicornis	GER	APP	14	T1	2019-05-01	16	ND	ND	ND	ND	3.26105	5.16837	ND	ND	ND	ND	ND	NA	NA	NA	NA	NA
Osmia_bicornis	GER	APP	15	T1	2019-05-01	16	ND	ND	ND	ND	ND	ND	ND	ND	ND	ND	ND	NA	NA	NA	NA	NA
Osmia_bicornis	GER	APP	16	T1	2019-05-01	16	ND	3.26855	ND	ND	ND	5.06824	ND	ND	ND	ND	ND	NA	NA	NA	NA	NA
Osmia_bicornis	SWE	OSR	01	T1	2019-05-29	31	ND	5.87352	ND	ND	ND	7.46156	ND	ND	ND	ND	ND	NA	NA	NA	NA	NA
Osmia_bicornis	SWE	OSR	02	T1	2019-05-29	32	ND	6.02344	ND	5.69334	5.15104	7.30922	ND	ND	ND	ND	ND	NA	NA	NA	NA	NA
Osmia_bicornis	SWE	OSR	03	T1	2019-06-02	36	ND	4.90044	ND	ND	ND	6.60545	ND	ND	ND	ND	ND	NA	NA	NA	NA	NA
Osmia_bicornis	SWE	OSR	04	T1	2019-05-29	32	ND	ND	ND	5.33203	2.69139	5.91065	ND	ND	ND	ND	ND	NA	NA	NA	NA	NA
Osmia_bicornis	SWE	OSR	05	T1	2019-05-29	32	ND	6.89872	ND	6.16411	5.41619	7.9261	ND	ND	ND	ND	ND	NA	NA	NA	NA	NA
Osmia_bicornis	SWE	OSR	06	T1	2019-06-02	35	ND	ND	ND	ND	ND	ND	ND	ND	ND	ND	ND	NA	NA	NA	NA	NA
Osmia_bicornis	SWE	OSR	07	T1	2019-06-06	39	ND	5.5272	ND	ND	3.29905	7.16563	ND	ND	ND	ND	ND	NA	NA	NA	NA	NA
Osmia_bicornis	SWE	OSR	08	T1	2019-06-03	36	ND	7.40062	ND	6.26312	4.64741	7.19639	ND	ND	ND	ND	ND	NA	NA	NA	NA	NA
Osmia_bicornis	SWE	OSR	09	T1	NA	NA	NA	NA	NA	NA	NA	NA	NA	NA	NA	NA	NA	NA	NA	NA	NA	NA
Osmia_bicornis	SWE	APP	10	T1	2019-06-03	32	ND	5.43061	ND	ND	4.32342	5.61731	ND	ND	ND	ND	ND	NA	NA	NA	NA	NA
Osmia_bicornis	SWE	APP	11	T1	2019-06-03	31	ND	7.68761	ND	ND	5.34847	7.63523	ND	ND	ND	ND	ND	NA	NA	NA	NA	NA
Osmia_bicornis	SWE	APP	12	T1	2019-06-06	34	ND	5.01011	ND	ND	ND	5.30129	ND	ND	ND	ND	ND	NA	NA	NA	NA	NA
Osmia_bicornis	SWE	APP	13	T1	2019-06-06	34	ND	5.94571	ND	ND	3.63142	6.887	ND	ND	ND	ND	ND	NA	NA	NA	NA	NA
Osmia_bicornis	SWE	APP	14	T1	2019-06-02	31	ND	ND	ND	ND	ND	4.58798	ND	ND	ND	ND	ND	NA	NA	NA	NA	NA
Osmia_bicornis	SWE	APP	15	T1	2019-06-06	34	ND	5.68966	ND	5.66701	4.00428	6.49296	ND	ND	ND	ND	ND	NA	NA	NA	NA	NA
Osmia_bicornis	SWE	APP	16	T1	2019-06-06	34	ND	6.15895	ND	ND	4.02316	6.90507	ND	ND	ND	ND	ND	NA	NA	NA	NA	NA
